# Supplementary material for: Genome-wide identification and functional characterization of the two-component system gene family in petunia reveals roles in hormone signaling and stress response
Source: Front Plant Sci. 2025 Dec 15;16:1721349. doi: 10.3389/fpls.2025.1721349 (PMC12745483; doi:10.3389/fpls.2025.1721349)
Supplement: Supplementary Figure 1 — Domain structures of PaHK(L)s. [file DataSheet1.zip › Supplementary Materials/Table S1.xlsx]

## Sheet: Sheet1
Table S1. Summary of the TCS gene numbers identified in plants.
Species	HK(L)	HP (pseudo HP)	Type-A RR	Type-B RR	Type-C RR	Pseudo RR	Total	Reference
Arabidopsis thaliana	17 (9)	6 (1)	10	12	2	9	56	[1]
Oryza sativa	14 (6)	5 (3)	13	11	2	6	51	[2]
Lotus japonicus	14	7	7	11	1	5	40	[3]
Glycine max	36 (15)	13	18	15	3	13	98	[4]
Zea mays	11 (3)	9 (2)	16	9	3	11	59	[5]
Physcomitrella patens	18	3	7	5	2	4	39	[6]
Triticum aestivum	7	10	41	2	0	2	62	[7]
Solanum lycopersicum	20 (11)	6 (2)	7	23	1	8	65	[8]
Cicer arietinum	10 (8)	5 (2)	7	7	2	10	51	[9]
Cucumis melo	9 (8)	6 (3)	8	11	0	6	51	[10]
Zizania latifolia	21 (4)	5 (3)	14	14	2	6	69	[11]
Sorghum bicolor	13	5 (2)	3	7	2	7	37	[12]
Ipomoea batatas	20 (10)	11 (6)	19	13	7	20	90	[13]
Ipomoea triﬁda	21 (10)	6 (1)	13	10	6	15	71	[13]
Ipomoea triloba	21 (10)	6 (1)	13	9	6	13	68	[13]
Ipomoea nil	21 (10)	10 (3)	17	10	2	15	75	[13]
Brassica rapa	21 (9)	8 (1)	21	17	5	16	88	[14]
Brassica orelecea	22(10)		22	21	5	17	95	[14]
Brassica napus	43(19)	16(2)	43	38	10	32	182	[14]
Panicum virgatum	20	10	32	15	0	10	87	[15]
Cucumis sativus	18(8)	7(2)	8	8	0	5	46	[16]
Citrullus lanatus	19(9)	6(2)	8	10	1	5	49	[16]
Brassica rapa ssp. pekinensis	20(9)	8 (1)	21	17	4	15	85	[17]
Petunia axillaris	24(13)	10(3)	10	16	4	10	74	This study
[1] Schaller, G.E.; Kieber, J.J.; Shiu, S.H. Two-component signaling elements and histidyl-aspartyl phosphorelays. Arabidopsis Book 2008, 6, e0112, doi:10.1199/tab.0112.
[2] Pareek, A.; Singh, A.; Kumar, M.; Kushwaha, H.R.; Lynn, A.M.; Singla-Pareek, S.L. Whole-genome analysis of Oryza sativa reveals similar architecture of two-component signaling machinery with Arabidopsis. Plant Physiol. 2006, 142, 380–397, doi:10.1104/pp.106.086371.
[3] Ishida, K.; Niwa, Y.; Yamashino, T.; Mizuno, T. A Genome-Wide Compilation of the Two-Component Systems in Lotus Japonicus. DNA Res. Int. J. Rapid Publ. Rep. Genes Genomes 2009, 16, 237–247, doi:10.1093/dnares/dsp012.
[4] Mochida, K.; Yoshida, T.; Sakurai, T.; Yamaguchi-Shinozaki, K.; Shinozaki, K.; Tran, L.S. Genome-wide analysis of two-component systems and prediction of stress-responsive two-component system members in soybean. DNA res. 2010, 17, 303–324, doi:10.1093/dnares/dsq021.
[5] Chu, Z.X.; Ma, Q.; Lin, Y.X.; Tang, X.L.; Zhou, Y.Q.; Zhu, S.W.; Fan, J.; Cheng, B.J. Genome-wide identification, classification, and analysis of two-component signal system genes in maize. GMR, Genet. Mol. Res. 2011, 10, 3316–3330, doi:10.4238/2011.December.8.3.
[6] Ishida, K.; Yamashino, T.; Nakanishi, H.; Mizuno, T. Classification of the Genes Involved in the Two-Component System of the Moss Physcomitrella Patens. Biosci. Biotechnol. Biochem. 2010, 74, 2542–2545, doi:10.1271/bbb.100623.
[7] Gahlaut, V.; Mathur, S.; Dhariwal, R.; Khurana, J.P.; Tyagi, A. K.; Balyan, H. S.; Gupta, P. K. A multi-step phosphorelay two-component system impacts on tolerance against dehydration stress in common wheat. Funct. Integr. Genomics 2014, 14, 707–716, doi:10.1007/s10142-014-0398-8.
[8] He, Y.; Liu, X.; Ye, L.; Pan, C.; Chen, L.; Zou, T.; Lu, G. Genome-Wide Identification and Expression Analysis of Two-Component System Genes in Tomato. Int. J. Mol. Sci. 2016. 17, 1204, doi:10.3390/ijms17081204.
[9] Ahmad, B.; Azeem, F.; Ali, M.A.; Nawaz, M.A.; Nadeem, H.; Abbas, A.; Batool, R.; Atif, R.M.; Ijaz, U.; Nieves-Cordones, M.; et al. Genome-wide identification and expression analysis of two component system genes in Cicer arietinum. Genomics 2020, 112, 1371–1383, doi:10.1016/j.ygeno.2019.08.006.
[10] Liu, P.; Wang, S.; Wang, X.; Yang, X.; Li, Q.; Wang, C.; Chen, C.; Shi, Q.; Ren, Z.; Wang, L. Genome-wide characterization of two-component system (TCS) genes in melon (Cucumis melo L.). Plant Physiol. Biochem. 2020, 151, 197–213, doi:10.1016/j.plaphy.2020.03.017.
[11] He, L.; Zhang, F.; Wu, X.; Hu, Y.; Dong, L.; Dewitte, W.; Wen, B. Genome-Wide Characterization and Expression of Two-Component System Genes in Cytokinin-Regulated Gall Formation in Zizania latifolia. Plants 2020, 9, 1409, doi:10.3390/plants9111409.
[12] Zameer, R.; Sadaqat, M.; Fatima, K.; Fiaz, S.; Rasul, S.; Zafar, H.; Qayyum, A.; Nashat, N.; Raza, A.; Shah, A.N.; et al. Two-Component System Genes in Sorghum bicolor: Genome-Wide Identification and Expression Profiling in Response to Environmental Stresses. Front. Genet. 2021, 12, 794305, doi:10.3389/fgene.2021.794305.
[13] Huo, R.; Zhao, Y.; Liu, T.; Xu, M.; Wang, X.; Xu, P.; Dai, S.; Cui, X.; Han, Y.; Liu, Z.; et al. Genome-wide identification and expression analysis of two-component system genes in sweet potato (Ipomoea batatas L.). Front. Plant Sci. 2023, 13, 1091620, doi:10.3389/fpls.2022.1091620.
[14] Liu H, Liu N, Peng C, Huang J, Hua W, Fu Z, Liu J (2023) Two-Component System Genes in Brassica napus: Identification, Analysis, and Expression Patterns in Response to Abiotic and Biotic Stresses. International Journal of Molecular Sciences 24 (24):17308
[15] Wu B, Sun M, Zhong T, Zhang J, Lei T, Yan Y, Chen X, Nan R, Sun F, Zhang C, Xi Y (2024) Genome-wide identification and expression analysis of two-component system genes in switchgrass (Panicum virgatum L.). BMC Plant Biology 24 (1):1014. doi:10.1186/s12870-024-05687-0
[16] He Y, Liu X, Zou T, Pan C, Qin L, Chen L, Lu G (2016b) Genome-Wide Identification of Two-Component System Genes in Cucurbitaceae Crops and Expression Profiling Analyses in Cucumber. Frontiers in Plant Science 7. doi:10.3389/fpls.2016.00899
[17]Liu Z, Zhang M, Kong L, Lv Y, Zou M, Lu G, Cao J, Yu X (2014) Genome-Wide Identification, Phylogeny, Duplication, and Expression Analyses of Two-Component System Genes in Chinese Cabbage (Brassica rapa ssp. pekinensis). DNA Research 21 (4):379-396. doi:10.1093/dnares/dsu004
