# Supplementary material for: Genome-wide identification and functional characterization of the two-component system gene family in petunia reveals roles in hormone signaling and stress response
Source: Front Plant Sci. 2025 Dec 15;16:1721349. doi: 10.3389/fpls.2025.1721349 (PMC12745483; doi:10.3389/fpls.2025.1721349)
Supplement: Supplementary Figure 1 — Domain structures of PaHK(L)s. [file DataSheet1.zip › Supplementary Materials/Table S2.xlsx]

## Sheet: Title
Table S2. Members of the TCS gene families identified in petunia

## Sheet: PaHK
Table S2-1 HK(L) proteins in petunia
Gene loci	Named	Counterpart	Domain	Identity	Score	Similarity	AA Length	Isoelectric point(PI)	Molecular weight(kDa)	Subcellular localization
Peaxi162Scf00776g00011.1	PaHK2	AHK2	TM,CHASE,HK,Rec	0.5962	1360	0.633	1260	6.32	141.281	Cell membrane, Endoplasmic reticulum
Peaxi162Scf00128g01329.1	PaHK3	AHK3	TM,CHASE,HK,Rec	0.6756	1399	0.692	1039	7.13	115.979	Cell membrane
Peaxi162Scf00337g00622.1	PaHK4	AHK4	TM,CHASE,HK,Rec	0.6713	1332	0.705	985	6.57	109.401	Cell membrane
Peaxi162Scf00328g00717.1	PaHK1	AHK1	TM,HK,Rec	0.6396	1496	0.658	1208	6.24	134.709	Cell membrane
Peaxi162Scf00673g00224.1	PaCKI1a	CKI1	Usp,TM,HK,Rec	0.3365	540	0.381	1179	6.23	131.159	Endoplasmic reticulum
Peaxi162Scf00086g00032.1	PaCKI1b	CKI1	TM,HK,Rec	0.3966	536	0.448	816	6.27	91.2982	Cell membrane
Peaxi162Scf00745g00324.1	PaCKI1c	CKI1	TM,HK,Rec	0.3578	439	0.443	714	5.94	79.8916	Cell membrane
Peaxi162Scf00288g01010.1	PaCKI2	CKI2/AHK5	HK,Rec	0.6871	712	0.648	1024	5.08	114.737	Cytoplasm
Peaxi162Scf00000g00584.1	PaETR1a	ETR1	TM,GAF,HK,Rec	0.8176	1242	0.822	753	7.34	83.9524	Cell membrane
Peaxi162Scf00111g00820.1	PaETR1b	ETR1	TM,GAF,HK,Rec	0.8155	1246	0.818	738	6.88	82.3742	Cell membrane
Peaxi162Scf00001g34002.1	PaERS1	ERS1	TM,GAF,HK	0.6985	874	0.697	637	6.35	71.2382	Cell membrane
Peaxi162Scf00024g00105.1	PaETR2a	ETR2	TM,GAF,HKL,Rec	0.5276	733	0.553	766	8.41	85.2145	Endoplasmic reticulum
Peaxi162Scf00024g00157.1	PaETR2b	ETR2	TM,GAF,HKL,Rec	0.5252	728	0.563	764	8.58	85.2696	Cell membrane, Endoplasmic reticulum
Peaxi162Scf00325g00034.1	PaETR2c	ETR2	TM,GAF,HKL,Rec	0.5754	816	0.61	763	7.59	85.4091	Cell membrane, Endoplasmic reticulum
Peaxi162Scf00120g00517.1	PaEIN4a	EIN4	TM,GAF,HKL,Rec	0.6291	900	0.632	763	8.11	85.1031	Cell membrane, Endoplasmic reticulum
Peaxi162Scf00519g00115.1	PaEIN4b	EIN4	TM,GAF,HKL,Rec	0.5968	876	0.607	765	6.51	85.5879	Endoplasmic reticulum
Peaxi162Scf00164g01131.1	PaPHYBa	PHYB	GAF,PHY,HKL	0.7305	1751	0.74	1136	5.72	126.317	Cytoplasm
Peaxi162Scf00228g00320.1	PaPHYBb	PHYB	GAF,PHY,HKL	0.7877	1876	0.791	1129	5.68	124.904	Cytoplasm
Peaxi162Scf00035g00513.1	PaPHYA	PHYA	GAF,PHY,HKL	0.7863	1876	0.787	1121	5.84	124.352	Cytoplasm
Peaxi162Scf00802g00239.1	PaPHYC	PHYC	GAF,PHY,HKL	0.6358	1511	0.642	1121	5.64	124.241	Cytoplasm
Peaxi162Scf00214g00069.1	PaPHYE	PHYE	GAF,PHY,HKL	0.6241	1436	0.652	1117	5.77	124.081	Cytoplasm
Peaxi162Scf00126g01030.1	PaPDKa	PDK	BCDHK,HATPase	0.7828	604	0.795	371	6.03	42.2066	Mitochondrion
Peaxi162Scf00668g00119.1	PaPDKb	PDK	BCDHK,HATPase	0.7554	579	0.781	365	6.6	41.3216	Mitochondrion
Peaxi162Scf00128g00318.1	PaCSK	CSK	HATPase	0.6033	635	0.624	598	5.74	65.2845	Plastid

## Sheet: PaHP
Table S2-2 HP proteins in petunia
Gene loci	Named	Counterpart	Domain	Identity	Score	Similarity	AA length	Isoelectric point(PI)	Molecular weight(kDa)	Subcellular localization
Peaxi162Scf00095g00213.1	PaHP1	AHP1	Hpt	0.702	204	0.697	151	4.69	17.1375	Cytoplasm, Nucleus
Peaxi162Scf00434g00728.1	PaHP2	AHP1	Hpt	0.651	186	0.642	151	5.1	17.6782	Cytoplasm, Nucleus
Peaxi162Scf00006g03911.1	PaHP3	AHP1	Hpt	0.6424	191	0.625	152	5.51	17.4892	Cytoplasm, Nucleus
Peaxi162Scf01039g00232.1	PaHP4	AHP1	Hpt	0.6667	185	0.632	152	5.14	17.2997	Cytoplasm, Nucleus
Peaxi162Scf00038*	PaHP5	AHP4	Hpt	0.7123	223	0.712	151	8.4	17.6339	Cytoplasm, Nucleus
Peaxi162Scf00665g00325.1	PaHP6	AHP4	Hpt	0.4056	114	0.4	156	4.83	17.9492	Cytoplasm, Nucleus
Peaxi162Scf00699g10015.1	PaHP7	AHP4	Hpt	0.6296	183	0.62	136	5.22	15.8808	Cytoplasm, Nucleus
Peaxi162Scf00173g01210.1	PaPHP1	AHP4	Pseudo-Hpt	0.3233	78.6	0.299	148	5.13	16.9283	Cytoplasm, Nucleus
Peaxi162Scf00247g00048.1	PaPHP2	AHP4	Pseudo-Hpt	0.6444	184	0.621	144	7.61	16.9952	Cytoplasm, Nucleus
Peaxi162Scf00332g00621.1	PaPHP3	AHP6	Pseudo-Hpt	0.8	188	0.794	156	7.76	18.214	Cytoplasm
*Gene assembly with transcriptome-based corrections

## Sheet: PaRR
Table S2-3 RR proteins in petunia
Gene loci	Named	Counterpart	Domain	Identity	Score	Similarity	AA length	Isoelectric point(PI)	Molecular weight(kDa)	Subcellular localization
Type-A RR
Peaxi162Scf00496g00025.1	PaRR1	ARR6	Rec	0.7727	206	0.638	199	8.11	22.0367	Nucleus
Peaxi162Scf00739g00426.1	PaRR2	ARR17	Rec	0.7407	203	0.733	157	5.65	17.4921	Cytoplasm, Nucleus
Peaxi162Scf00304g00619.1	PaRR3	ARR17	Rec	0.6978	194	0.685	162	5.08	17.8227	Cytoplasm, Nucleus
Peaxi162Scf00605g00513.1	PaRR4	ARR17	Rec	0.6573	180	0.646	165	8.86	18.4053	Nucleus
Peaxi162Scf01029g00212.1	PaRR5	ARR9	Rec	0.6245	272	0.655	227	5.92	25.535	Nucleus
Peaxi162Scf01378g00113.1	PaRR6	ARR9	Rec	0.6255	275	0.654	233	6.24	26.501	Nucleus
Peaxi162Scf00970g00159.1	PaRR7	ARR9	Rec	0.5975	272	0.622	226	6.39	25.4198	Nucleus
Peaxi162Scf00570g00004.1	PaRR8	ARR9	Rec	0.642	206	0.618	185	5.27	20.7658	Nucleus
Peaxi162Scf00828g00013.1	PaRR9	ARR4	Rec	0.7127	236	0.668	261	5.57	28.6476	Nucleus
Peaxi162Scf00017g02232.1	PaRR10	ARR15	Rec	0.7161	213	0.678	198	6.01	21.9444	Nucleus
Type-B RR
Peaxi162Scf00128g00723.1	PaRR11	ARR11	Rec, Myb_DNA-binding	0.7088	377	0.535	577	5.84	63.9327	Nucleus
Peaxi162Scf00065g00519.1	PaRR12	ARR1	Rec, Myb_DNA-binding	0.4841	552	0.553	677	6.04	74.4124	Nucleus
Peaxi162Scf00102g00116.1	PaRR13	ARR1	Rec, Myb_DNA-binding	0.5	549	0.568	666	5.78	73.3165	Nucleus
Peaxi162Scf00021g00523.1	PaRR14	ARR1	Rec, Myb_DNA-binding	0.3073	149	0.205	608	5.48	68.3939	Nucleus
Peaxi162Scf00337g00718.1	PaRR15	ARR1	Rec, Myb_DNA-binding	0.5369	338	0.421	599	6.76	65.1795	Nucleus
Peaxi162Scf00000g51014	PaRR16	ARR1	Rec, Myb_DNA-binding	0.337	127	0.234	634	4.79	71.6435	Nucleus
Peaxi162Scf00683g00033.1	PaRR17	ARR1	Rec, Myb_DNA-binding	0.3395	126	0.233	593	4.83	66.6678	Nucleus
Peaxi162Scf00146g00006.1	PaRR18	ARR1	Rec, Myb_DNA-binding	0.343	130	0.226	603	5.16	68.4484	Nucleus
Peaxi162Scf00005g00111.1	PaRR19	ARR1	Rec, Myb_DNA-binding	0.3297	117	0.231	601	5.47	67.7856	Nucleus
Peaxi162Scf00153g01211.1	PaRR20	ARR1	Rec, Myb_DNA-binding	0.3321	125	0.253	540	5.53	61.8712	Nucleus
Peaxi162Scf01312*	PaRR21	ARR12	Rec, Myb_DNA-binding	0.404	202	0.315	505	5.84	56.3783	Nucleus
Peaxi162Scf00205g00139.1	PaRR22	ARR12	Rec, Myb_DNA-binding	0.3452	152	0.235	524	8.05	58.8169	Nucleus
Peaxi162Scf00108g00420.1	PaRR23	ARR12	Rec, Myb_DNA-binding	0.4566	396	0.492	700	5.96	76.3131	Nucleus
Peaxi162Scf00347g00627.1	PaRR24	ARR12	Rec, Myb_DNA-binding	0.5301	394	0.475	690	5.88	75.726	Nucleus
Peaxi162Scf00557g00071.1	PaRR25	ARR21	Rec, Myb_DNA-binding	0.3113	201	0.256	632	5.18	69.8783	Nucleus
Peaxi162Scf00648*	PaRR26	ARR1	Rec, Myb_DNA-binding	0.417	216	0.265	698	5.15	76.3187	Nucleus
Type-C RR
Peaxi162Scf00217g00032.1	PaRR27	ARR22	Rec	0.4677	111	0.432	141	4.98	15.7534	Cytoplasm, Nucleus
Peaxi162Scf00121*	PaRR28	ARR24	Rec	0.4615	108	0.419	146	6.19	16.4579	Cytoplasm, Nucleus
Peaxi162Scf00349*	PaRR29	ARR24	Rec	0.3833	92.4	0.358	146	6.9	16.3029	Cytoplasm, Nucleus
Peaxi162Scf00255*	PaRR30	ARR24	Rec	0.4083	92	0.383	145	6.15	16.2368	Cytoplasm, Nucleus
PRR
Type-B PRR
Peaxi162Scf00312g00089.1	PaPRR1	APRR2	Rec, Myb_DNA-binding	0.4867	418	0.594	559	5.9	62.327	Nucleus
Peaxi162Scf00497g00086.1	PaPRR2	APRR2	Rec, Myb_DNA-binding	0.4872	402	0.581	554	5.69	61.8013	Nucleus
Clock PRR
Peaxi162Scf00274g00351.1	PaPRR3	APRR1	Rec, CCT	0.4856	495	0.598	550	5.88	62.3046	Nucleus
Peaxi162Scf01024*	PaPRR4	APRR7	Rec, CCT	0.4278	444	0.496	775	6.43	84.7084	Nucleus
Peaxi162Scf00313g00210.1	PaPRR5	APRR5	Rec, CCT	0.5477	243	0.419	630	5.21	69.8008	Nucleus
Peaxi162Scf00912g00020.1	PaPRR6	APRR5	Rec, CCT	0.6396	295	0.481	679	6.63	75.1133	Nucleus
Peaxi162Scf00542g00315.1	PaPRR7	APRR5	Rec, CCT	0.3871	337	0.463	602	8.38	67.0333	Nucleus
Peaxi162Scf00146g01328.1	PaPRR8	APRR7	Rec	0.436	390	0.432	729	6.86	79.3414	Nucleus
Peaxi162Scf01517g00133.1	PaPRR9	APRR7	Rec, CCT	0.4295	401	0.456	746	8.19	81.5596	Nucleus
Peaxi162Scf00013*	PaPRR10	APRR1	Rec	0.5703	153	0.534	158	4.7	17.4964	Cytoplasm, Nucleus
*Gene assembly with transcriptome-based corrections
