# Supplementary material for: Genome-wide identification and functional characterization of the two-component system gene family in petunia reveals roles in hormone signaling and stress response
Source: Front Plant Sci. 2025 Dec 15;16:1721349. doi: 10.3389/fpls.2025.1721349 (PMC12745483; doi:10.3389/fpls.2025.1721349)
Supplement: Supplementary Figure 1 — Domain structures of PaHK(L)s. [file DataSheet1.zip › Supplementary Materials/Table S3.xlsx]

## Sheet: Title
Table S3. Similarity of amino acid sequences of the HK(L), HP and RR proteins from Arabidopsis and petunia.

## Sheet: PaHK
Pair Distances of Untitled ClustalW (Slow/Accurate, Identity)
	Percent Similarity in upper triangle
	Percent Divergence in lower triangle
	PHYE	PHYD	EIN4	AHK3	CKI1	AHK2	ERS1	PDK	CSK	AHK1	CKI2	ETR1	PHYB	AHK4	ETR2	PHYA	PHYC	ERS2	PaEIN4b	PaCKI1a	PaETR2a	PaHK4	PaPHYBa	PaPDKb	PaPDKa	PaPHYA	PaPHYC	PaHK2	PaCKI1c	PaERS1	PaCKI1b	PaETR1b	PaCSK	PaEIN4a	PaCKI2	PaETR1a	PaPHYBb	PaETR2b	PaHK1	PaHK3	PaPHYE	PaETR2c
PHYE	***	55.8	14.8	13.6	11.8	12.4	17	12.9	16.6	11.3	12.8	15.6	57.7	14.2	13	48.9	47.3	12.7	13.5	10.5	14.3	15.2	59.1	13.3	14.4	48.8	50.5	12	16.3	14.9	15.2	15.1	19.5	13.4	12.5	14.5	60.2	13	10.8	13.3	65.2	13.6	PHYE
PHYD	65.6	***	14.7	12.4	10.9	12.5	17	11.6	19	11.2	14.5	16.2	83.1	14.3	15.3	52.8	50.1	12.3	14.4	9.6	14.4	14.3	70.6	11.6	12.4	52.7	52.5	12	15	15.9	14.8	16.9	21	14.5	13.2	16.1	75.5	14.2	10	13.4	58.6	14.6	PHYD
EIN4	332	337	***	18.8	17.5	19.3	35	12.6	13.2	18	19.1	38.3	16.4	18.5	52.9	15.6	14.7	46.2	60.7	15.8	50.1	19.3	17.6	13.4	13.4	15.8	14.3	19.9	18.7	36.1	18.7	39	15.1	63.2	18.7	38.1	16.8	53.8	17.8	17.6	14.3	55.6	EIN4
AHK3	365	399	261	***	22.6	56	21.5	16.6	10.6	21.7	27.8	22.3	13	53.7	18.7	14.5	13.7	14	17.6	20.6	19.8	56.4	14	17.3	17	13.9	13.6	57.7	24.9	21.6	23.8	23.4	11.3	19.5	26.4	22.9	13.5	18.7	20.9	69.2	11.8	19.8	AHK3
CKI1	422	461	282	216	***	20.1	17.3	14.3	9.7	26.3	19.5	21.3	11.2	22	17.5	14	11.6	14.4	14.9	38.1	16.6	22.3	10.9	15.4	14.8	13.6	13.2	22.6	44.3	18.2	44.8	20.5	9.7	16.8	19.1	20.6	10.2	17.1	24.5	21.5	10.4	16.9	CKI1
AHK2	403	396	254	65.2	245	***	21.6	16.5	9.6	21.6	26.9	22.6	12.4	53.3	20	13.1	13.6	14.4	18.3	18	20.9	56	13	16.6	16.6	12.7	12.3	63.3	22.8	20.7	21.3	22.6	9.6	19.7	27	22.3	12.4	18.9	21.3	55.4	11.2	19.5	AHK2
ERS1	291	289	132.5	228	285	228	***	18.8	11.5	19.2	20.9	67.4	16.4	21.1	37.4	18.9	16.3	33.9	35.8	16.2	38.6	22.2	17.4	18.8	18.2	17.4	16.1	22.8	23.2	69.7	22.1	68.1	11.6	36.5	20.9	69.5	17.2	38.5	19.1	20.6	16	39.5	ERS1
PDK	383	434	393	298	344	299	262	***	10	18	14.9	18.3	11	14.6	11.3	8.6	9.9	12.6	11.3	15.5	13.2	17.8	9.8	78.1	79.5	10	8.9	16.8	15.4	17.7	15.1	18.6	11.2	12.3	14.4	18.9	11.2	15.2	18.6	15.6	9.7	15.5	PDK
CSK	296	260	377	476	538	545	438	517	***	8.9	9.9	10.1	18.8	10	11.1	18	18.9	12.1	10.9	7.4	11.1	10.7	20.1	8.4	9.3	18.6	18.8	10.4	11.5	11.4	11.3	11	62.4	11.7	10	11.4	19.7	10.7	8.3	11	18.2	10.4	CSK
AHK1	442	451	274	226	186.6	228	255	273	605	***	18.8	21	11.3	20.9	18.1	11.9	12	14.1	16.1	23.3	16.9	21.4	10.9	16.8	18.1	12.3	11.4	21.8	28.1	19.4	27.2	21.6	8.7	18.1	18.5	21.1	10.3	17.6	65.8	20.6	10.1	18.3	AHK1
CKI2	386	339	258	175.2	252	182.3	236	332	517	262	***	22.7	14.8	27.4	18.5	14.5	13.7	15.5	17.5	17.5	18.2	27.7	12.9	13.9	15	14.4	15.2	27	22.1	20.4	21.3	23.8	9.5	18.3	64.8	23.4	14	19.9	18.7	27.6	12.5	19.7	CKI2
ETR1	315	305	118.2	220	230	217	42.7	270	504	234	216	***	15.5	22.8	39.1	18.1	17.1	35.6	38.2	17.5	37.8	23.5	16.5	18.9	18.7	17.4	17.2	23.5	23.7	67.8	23.5	81.8	11.4	38.6	20.8	82.2	16.3	38.3	19.9	21.9	16	40.4	ETR1
PHYB	61.4	19.3	301	380	447	403	301	461	261	447	335	317	***	14	16.4	52.8	51.3	13.3	14.9	10	15.2	14.3	74	12.6	12.8	53.5	52.8	12.2	12.7	15.7	12.5	16.6	22.1	14.6	13.4	15.5	79.1	14.4	10.1	13.6	59.9	14.9	PHYB
AHK4	349	347	265	70.5	223	71.5	232	337	517	234	178.1	215	352	***	18.6	15	14	14.1	17.5	19.3	19.2	70.5	14.9	15.3	14.7	15	13.9	52	25.1	20.6	23.7	22.9	11.6	18.7	25.2	22	15.1	19.6	20.6	52.5	12.2	19.2	AHK4
ETR2	380	321	72.6	262	282	245	122.1	447	451	271	265	114.9	301	264	***	16.8	14.4	53.1	54.1	14	55.3	20.3	16	12.3	10.8	16	13.3	19.7	17.7	36.8	17.6	39.8	12.9	56	17.7	38.8	15.8	56.3	17.7	19.1	14.2	61	ETR2
PHYA	82.9	72.7	315	342	354	380	261	626	274	422	339	271	72.7	328	294	***	52.7	13.5	14.9	12.1	15.8	15.7	53.1	9.6	11.1	78.7	55.3	13	18	18.1	17.3	18.4	18.6	14.3	13.9	17.7	55.2	16.3	10.6	14	49.3	16.1	PHYA
PHYC	87.2	79.6	335	360	430	362	303	517	260	414	362	289	76.4	354	342	73	***	12.2	14.1	10.5	14.3	14.3	51	9.9	11.1	52.7	64.2	12.5	17.5	16.4	16.9	17.4	20.6	13.6	13.1	17	52	13.5	11.4	12.8	49.2	14	PHYC
ERS2	389	407	90.7	352	344	342	137.9	393	410	349	317	129.6	374	349	72	365	410	***	46.6	11.8	46.8	14.8	13.3	11.9	12.5	14	13.3	14.6	14.5	34	13.9	34.6	12.5	48.8	15.8	34.6	13.7	48.4	13.9	14.2	12.5	51.8	ERS2
PaEIN4b	365	342	55.2	281	332	270	129.1	442	466	307	281	118.5	332	281	69.6	330	352	89.5	***	14	53.1	19.5	15.7	11.7	11.5	15.6	14.4	18.5	18.5	35.3	17.3	37.1	12.1	81	16.5	36	15.5	54.1	16.6	16.8	14.2	55.9	PaEIN4b
PaCKI1a	482	545	313	238	118.9	274	305	319	845	210	281	282	511	254	354	414	487	422	352	***	14.8	19	9.7	14.3	15.9	11.2	10.2	18.4	44.6	15.4	43.5	18.3	7.2	15.9	18.6	18.5	9	15.4	23.5	20.6	9.3	15.5	PaCKI1a
PaETR2a	344	342	79.5	249	296	234	117.1	374	451	292	270	120	325	255	66.8	311	347	88.8	72	335	***	20.1	15.8	13.9	12.4	15.1	14	20.9	17.4	37.1	17.1	37.4	12.3	55.6	17.9	36.7	14.4	71.2	18.3	19.2	14	70.8	PaETR2a
PaHK4	325	347	254	64.2	220	65.2	220	276	471	229	176	209	344	37.4	241	315	347	335	253	258	245	***	16.9	17.9	18.2	15.5	14.6	55.1	24.3	21.9	24.1	23.9	10.3	20.7	25.8	23.1	16.7	20.5	21.4	55.4	12.6	20.4	PaHK4
PaPHYBa	58.4	37.2	281	354	461	383	284	524	245	466	383	298	31.9	332	307	71.9	77.3	371	315	538	311	292	***	11.2	12.4	53.2	54	12.8	13.9	16	13.9	16.9	22	16.1	13.5	16.1	84.6	15.8	10.4	14.9	61	16.2	PaPHYBa
PaPDKb	374	434	371	284	321	298	262	25.9	649	292	354	260	393	321	407	538	517	418	426	347	357	274	451	***	84.7	12	10.2	16.9	15.1	17.7	14.9	18.9	11.2	12	14.2	18.9	12.5	15.9	17.4	16	11.4	15.1	PaPDKb
PaPDKa	342	399	368	291	335	298	270	24	569	273	330	264	389	335	466	451	451	399	434	309	403	270	403	17.2	***	12.1	10.7	17.2	15.9	16.8	15.6	18.7	11.5	11.1	14.2	19	13.7	14.7	18.4	16	11.9	14.3	PaPDKa
PaPHYA	83.1	72.9	311	357	362	393	284	517	264	403	344	282	70.9	328	307	25.1	73	352	315	447	325	317	71.7	418	410	***	56.7	13.6	18	17.5	17.6	17.6	19.5	14.6	13.9	16.8	55.1	15.6	11.1	13.6	50.2	16.4	PaPHYA
PaPHYC	78.6	73.3	347	362	374	407	307	605	261	438	325	287	72.6	354	374	66.6	48.4	374	344	504	352	339	69.8	504	476	63.6	***	12.4	16.2	16.7	16	17.3	21.4	13.5	14.9	16.5	55.9	14	10.2	13.3	51.5	13.6	PaPHYC
PaHK2	418	414	246	61.5	217	50.1	214	294	493	224	181.3	209	410	74.6	249	380	399	337	265	268	234	67.3	389	292	287	362	399	***	23.7	20.7	22.3	23.7	9.6	20.2	26.7	23.4	12.9	19.1	21.9	56.1	11.2	20	PaHK2
PaCKI1c	303	328	264	196	96.5	215	210	321	434	172.9	221	206	389	197.6	277	274	281	342	267	95.6	284	201	354	325	309	274	305	206	***	23.5	93.8	23.3	8.9	18.7	22	23.7	14.6	19	28.9	23.5	15.5	19.9	PaCKI1c
PaERS1	332	311	127.7	228	271	237	38.8	279	438	254	241	42	313	238	124.6	273	299	137.4	131	319	123.1	223	307	279	292	281	294	237	208	***	22.7	67.9	11.8	36.9	19.5	67.5	15.9	38.1	20	20.5	14.5	38.3	PaERS1
PaCKI1b	323	335	262	205	94.9	230	222	325	442	179.6	231	209	396	206	279	284	291	357	285	99	289	203	357	332	317	281	307	219	6.5	215	***	22.9	10.3	17.7	21	22.9	14.2	18.2	27.6	23.2	15.2	19.2	PaCKI1b
PaETR1b	328	291	115.3	209	240	217	41.4	265	461	227	205	20.9	296	214	112.2	268	282	134.6	123.1	268	121.9	205	292	260	264	279	284	206	210	41.8	214	***	11.9	38.6	22.9	88.6	17.6	38.1	20.4	22.6	16.1	40.3	PaETR1b
PaCSK	252	233	328	442	531	545	430	447	51.7	615	545	442	222	430	386	264	238	399	414	907	403	498	223	447	438	253	230	538	595	422	493	418	***	14.2	9.6	12	22	12.1	7.9	11.5	20.6	12.1	PaCSK
PaEIN4a	371	342	50.3	252	294	249	125.8	407	426	273	270	116.8	339	264	65.2	347	362	83.2	22	311	66	238	307	414	451	337	365	243	264	124.1	279	116.9	347	***	17.8	37.5	15.7	57.6	18.2	18.4	13.8	60.1	PaEIN4a
PaCKI2	396	377	264	186	258	180.8	236	342	517	267	47.3	237	368	196.5	279	354	380	311	298	265	276	191.3	368	349	347	354	332	183.2	223	252	233	213	545	276	***	22.9	13.5	19.6	18.1	26.1	11.4	19	PaCKI2
PaETR1a	342	307	118.9	213	238	220	39.1	260	442	233	209	20.4	319	222	116.3	279	291	134.7	128	265	124.8	212	307	260	260	294	298	209	206	42.5	214	12.4	418	121.4	213	***	16.6	37.8	20.1	22	15.7	39.1	PaETR1a
PaPHYBb	56.2	29.7	292	365	498	399	287	451	249	498	354	301	24.5	328	311	67	74.7	362	319	595	342	296	17.3	396	360	67.3	65.3	386	337	311	349	279	223	313	368	296	***	14.4	9.7	14.2	62.6	15.7	PaPHYBb
PaETR2b	380	347	70.3	262	289	260	117.2	323	471	279	248	118	342	252	64.5	301	365	84.1	69.6	321	36.3	239	311	311	335	315	352	257	260	119.1	271	119	410	61.6	250	120.4	344	***	18.2	18.4	12.9	74.2	PaETR2b
PaHK1	466	517	277	234	200	230	258	265	675	45.4	264	248	511	239	279	476	442	354	298	208	268	230	487	282	268	456	504	223	167.1	245	176.2	241	719	271	273	244	538	270	***	20.3	9.1	18.5	PaHK1
PaHK3	374	371	279	39.5	228	66.5	238	317	461	239	176.2	223	365	73.5	257	352	389	349	292	238	257	66.6	330	309	309	365	371	65	208	240	210	216	434	268	188.6	222	349	268	241	***	12.5	19	PaHK3
PaPHYE	46.6	59.5	344	422	487	451	307	538	270	504	399	309	56.9	410	349	81.9	82	396	347	560	354	396	54.5	442	422	79.4	75.9	447	319	342	323	305	238	360	442	313	51.4	386	586	399	***	12.8	PaPHYE
PaETR2c	362	337	66	249	292	252	113.4	319	487	268	249	110.1	332	255	54.6	307	354	75.2	65.4	317	37	240	303	325	347	299	365	245	246	118	255	110.2	410	56.4	260	114.8	313	31.7	265	258	389	***	PaETR2c
	PHYE	PHYD	EIN4	AHK3	CKI1	AHK2	ERS1	PDK	CSK	AHK1	CKI2	ETR1	PHYB	AHK4	ETR2	PHYA	PHYC	ERS2	PaEIN4b	PaCKI1a	PaETR2a	PaHK4	PaPHYBa	PaPDKb	PaPDKa	PaPHYA	PaPHYC	PaHK2	PaCKI1c	PaERS1	PaCKI1b	PaETR1b	PaCSK	PaEIN4a	PaCKI2	PaETR1a	PaPHYBb	PaETR2b	PaHK1	PaHK3	PaPHYE	PaETR2c

## Sheet: PaHP
Pair Distances of Untitled ClustalW (Slow/Accurate, Identity)
	Percent Similarity in upper triangle
	Percent Divergence in lower triangle
	PaHP5	PaPHP3	PaHP3	PaHP6	AHP1	PaPHP1	AHP4	PaHP7	PaPHP2	PaHP2	PaHP4	PaHP1	AHP3	AHP2	AHP6	AHP5
PaHP5	***	36.2	40.4	36.9	39.3	28.2	71.2	64.2	59.3	44.4	39.7	41.3	41.1	42.4	33.6	42.4	PaHP5
PaPHP3	127.2	***	47.7	25.2	43.4	22.8	36.3	41.6	33.1	42.8	45.1	46.7	39.4	36.1	79.4	37.8	PaPHP3
PaHP3	110	86.2	***	29.3	62.5	28.9	42.8	46.3	41.7	65.8	83.7	72.4	55.6	55.6	49	56.9	PaHP3
PaHP6	124	196.9	164.3	***	28.1	20.4	40	35.3	31.5	28.9	28	30.7	25.2	26.3	25.5	27	PaHP6
AHP1	114	99.4	51.6	172.8	***	28.9	40	44.9	41	64.2	63.2	69.7	52.3	48.1	46.7	52.6	AHP1
PaPHP1	172.2	214	167.5	240	167.5	***	29.9	29.4	29.9	28.2	30.9	28.9	26.8	29.5	25.5	30.9	PaPHP1
AHP4	36.3	126.6	101.6	111.5	111.5	160.8	***	62	62.1	44.8	40.7	43.4	43.4	43.4	36.3	44.8	AHP4
PaHP7	48.3	105.6	90.2	131.2	94.8	163.8	52.5	***	78.1	50	44.1	46.3	45.6	47.8	39.4	44.9	PaHP7
PaPHP2	58	142.1	105.4	151.1	107.9	160.8	52.3	26	***	43.8	40.3	41	39.6	42.4	33.1	41	PaPHP2
PaHP2	96.3	101.6	45.5	167.5	48.3	172.2	94.8	79.9	98.3	***	61.2	71.5	52.6	49.3	45.7	55.3	PaHP2
PaHP4	112.5	94	18.5	173.5	50.3	154.6	108.9	97.1	110.4	54.2	***	69.1	54.2	52.9	45.7	56.2	PaHP4
PaHP1	106.6	89.1	34.5	155.8	38.7	167.5	99.3	90.2	107.9	35.8	39.8	***	59.2	55.9	49.3	61.8	PaHP1
AHP3	107.6	113.9	66.2	196.9	74	182.4	99.3	92.5	113.1	73.1	69.2	58.2	***	80.8	41.8	69.9	AHP3
AHP2	102.9	127.4	66.2	186.7	85.2	163	99.3	85.9	103	81.6	72.3	65.3	22.3	***	38.6	70.7	AHP2
AHP6	139.7	24.2	82.5	193.8	89.2	193.8	126.6	113.7	142.1	92.1	92.1	81.6	104.8	117.1	***	42.9	AHP6
AHP5	102.9	120.1	63.2	181.4	73.2	154.6	94.8	94.8	107.9	66.8	64.7	52.9	38.5	37.1	101.3	***	AHP5
	PaHP5	PaPHP3	PaHP3	PaHP6	AHP1	PaPHP1	AHP4	PaHP7	PaPHP2	PaHP2	PaHP4	PaHP1	AHP3	AHP2	AHP6	AHP5

## Sheet: PaRR
Pair Distances of Untitled ClustalW (Slow/Accurate, Identity)
	Percent Similarity in upper triangle
	Percent Divergence in lower triangle
	PaRR25	PaPRR7	PaPRR8	PaRR10	PaRR11	PaRR30	PaPRR1	PaRR27	PaRR28	PaRR29	PaPRR3	PaRR13	PaRR22	PaPRR4	PaRR16	PaRR14	PaRR1	PaRR2	PaRR19	PaRR15	PaRR21	PaPRR9	PaPRR10	PaPRR2	PaPRR6	PaRR12	PaRR3	PaRR4	PaRR5	PaRR20	PaRR17	PaRR23	PaPRR5	PaRR24	PaRR26	PaRR18	PaRR6	PaRR7	PaRR8	PaRR9	ARR15	ARR16	ARR13	ARR9	ARR10	ARR7	ARR8	ARR1	APRR8
PaRR25	***	15.7	15	23.4	25.2	17.9	21.2	19.5	22.6	20.2	13.6	25.8	21.4	12.4	25.7	21.2	25.1	28.7	26.4	24.4	23.5	14.6	28.8	20.9	14	24.6	27.9	28.2	25.3	26.4	26	22.8	14.5	22.7	48.4	25.9	24.7	23.7	24.5	23.6	22	27.7	24.5	25.5	26.6	24.9	28	23.6	22.1
PaPRR7	315	***	29.3	25	14.6	18.7	14.5	23.2	20.3	19.6	29.4	16.1	18.5	31.4	11.9	12.1	23.6	25.9	11.9	18.4	12.1	28.7	31	14.2	65.9	15.4	24.3	28.5	26.5	11.2	10.5	14.2	40.9	16.6	14.3	10.9	26.2	25.3	25.3	20.7	23.9	22.8	14.5	22.6	18.6	23.6	25	16	17.1
PaPRR8	328	164.3	***	24.7	15.5	18.8	11.4	21.4	18.3	17.6	23.5	16.8	15.9	44.2	10.2	12.7	23.4	26.9	10.2	14.6	11.4	57.8	29.7	11.2	28.8	16.3	25.3	27.8	21.9	11.4	10.7	14.1	31.4	15.2	14.7	10.8	21.3	21.9	23.5	19.4	21.2	26.5	12.6	18.8	14.5	25	20.6	15.5	14.9
PaRR10	209	195	197	***	24.1	26.5	16.1	25.6	28.9	21.1	23.8	22.7	21	26.9	18.8	15.4	76.3	61.8	18.9	21.8	22.3	22.2	27.2	14.3	26.7	22.1	59	54.9	56.4	18.8	17.1	24.7	25.1	22.9	23.2	17.2	55.7	55.1	56.9	63.4	67.8	57.4	26.5	56	23.2	64.7	54.8	22.4	23.9
PaRR11	196.3	339	317	203	***	21.4	26.2	22.3	24.6	24.6	15.1	40.9	23	15.1	23.1	20.1	22.2	29.1	23.1	36.4	30.4	16	29.7	25.4	14.4	39.6	28.6	28.9	27.3	25.2	23.7	31	15	31.2	25.6	23.9	26	26.8	31.6	19.9	20.3	27.1	22.5	29.9	35.1	21.6	29.3	36.7	17.6
PaRR30	276	264	261	184.8	229	***	16.8	46.7	81.1	72	13.1	21.8	14.5	15.9	11.5	14.4	24	27.1	12.3	21	20.8	18.1	14.7	16.8	17.5	20.4	27.1	24.2	22	14.4	11.5	22.8	21.5	21.1	20.8	12.3	20.3	21.2	21.6	20.9	23.1	24.8	18.3	22.2	23.8	20	23.5	21.2	15.1
PaPRR1	232	342	442	307	187.7	294	***	15.2	20.2	14.8	12.8	25.7	19.3	11.7	19.9	16.5	16.3	19.5	20.5	24.3	20.8	11.2	25.2	73.1	15.1	25.4	18.2	20.3	14	20.1	19.8	24.7	14.3	24.7	21.1	20.4	14.1	14.5	18.5	13.4	13.4	18.3	22.4	15.1	26	15	16.3	24.1	15.1
PaRR27	252	211	229	192.5	219	89.2	325	***	49.6	43.5	18.1	23.9	16.8	20.7	13.7	13.7	23.2	24	13.7	23.3	18.6	22.1	17.5	13.6	23.2	23.2	24	25.4	20.8	13.7	13.7	23.9	26.6	23.7	22.8	13.7	18.3	19.3	19	20.5	19.5	19.2	19.8	24.4	24.6	17.3	25.9	22.8	19.2
PaRR28	217	243	268	166.9	198	21.8	244	80.8	***	72.6	17.7	25.5	16.4	16.2	15.2	16.3	27	25.6	16	25	20.9	16.9	16.3	18.6	19.1	24.8	24	23.3	23.3	16.5	15.2	26.7	23.2	25.8	23.4	16.8	21.7	22.7	23.3	20.9	24	23.3	20.2	24.4	28.5	20.8	24.1	23.4	15.5
PaRR29	244	252	279	233	198	35	332	99.2	34.1	***	16.1	23.4	13.3	13.4	15.2	17.1	18.9	20.2	15.2	22.7	17.9	16.9	15.5	17.2	17.7	22.7	22.5	18.6	19.2	17.4	15.2	22.1	21.6	21.2	21.1	16.8	17.5	18.5	17.2	16.4	18.2	18	16.4	21.8	25.2	15.4	20.7	23.4	13.4
PaPRR3	365	164.1	208	206	325	377	386	271	277	305	***	14	14.5	26.4	11.5	11.9	24.1	22.4	11.9	14.6	12.4	27.1	51.7	12.5	29.5	14.1	21.7	26	25.7	12.5	10.5	13.3	26.8	14.6	12.1	11.8	25.6	24.4	22.9	22.9	23.2	24.1	11.8	23.7	16.2	24.5	25.3	13.5	17.6
PaRR13	191.2	305	292	216	108.1	224	192	205	193.4	209	354	***	26.2	16.7	26.7	22.1	22.5	26.3	25.6	45.6	34.7	16.4	26.3	24.7	17.4	79.2	25	29.5	24.7	27.3	26.8	37.5	16.5	37.3	25	25.4	25.3	23.6	28.5	19.7	20.5	26.4	22.9	26.9	40	22.9	26.8	56.8	18.9
PaRR22	230	267	309	233	213	339	254	294	299	374	342	188.1	***	16.4	21	16.1	22.1	26.9	20.8	26.2	20.7	15.3	25.7	18.6	17.5	26.8	23.3	25.2	22.7	21	20.2	24.2	17.5	24.6	20	20.8	22.8	22	27.5	17	19	23.9	18.6	19.6	24.7	19.1	21.7	23.5	16.2
PaPRR4	403	151.7	96.9	182.3	325	309	426	237	305	371	185.8	296	299	***	11.5	11.6	24	24.8	10.8	15.8	11.7	44.8	27.2	11	31.1	16.4	22.7	23.4	20.9	11.9	10.8	15	30.8	14.6	14.1	11.1	21.3	19.9	22.9	17.9	25.4	25.2	13.2	21.3	15.6	27.9	20.6	13.8	14.2
PaRR16	191.7	418	498	261	211	438	248	360	325	325	434	183.6	233	438	***	17.7	19	20.7	81.2	23.4	22.4	10.8	25.6	19.5	10.9	27.1	19.3	22.1	17.2	80.5	80.6	23.6	9.9	22.1	26.7	81.2	15.6	15.8	19.6	17.4	14.9	20.2	18.2	15.5	23.7	17.2	18.6	23.4	13.6
PaRR14	232	410	393	319	244	344	298	360	303	289	422	222	305	430	279	***	15.4	15.4	16.5	20.7	20.2	12.4	19.1	17.4	12.8	23.1	14	16.4	16.2	16.7	16.3	18.4	10.6	19.9	19.6	16.6	15.8	15.4	18.4	11.7	13.3	15.9	15.1	16.9	19.7	14.3	16.5	20.5	11.8
PaRR1	197.1	208	209	28.5	221	204	303	211	180.8	261	203	218	222	203	260	321	***	61	18.5	21.3	20.9	22	26.4	14.5	25.8	21.9	57.8	52.8	54.2	17.8	16.7	25.1	24.9	24.6	23.1	16.8	53.5	51.6	55.9	59.2	62	53.8	26	54.1	22.4	61.2	52.9	24.3	24.7
PaRR2	168.7	190.3	182	53	165.6	180.1	252	204	193.1	244	219	186.7	181.8	196	238	321	54.5	***	24.8	27	30.2	24.1	20.1	17.9	28.2	25.9	80.1	63.8	58.3	22.7	22.3	30.4	27.5	28.6	33.1	22.3	57.6	55.6	56.3	57.1	61.6	66.9	33.3	56.2	28.7	55.5	54.2	26.9	23.5
PaRR19	185.8	418	504	260	212	407	240	360	309	325	422	193.3	236	471	21.7	299	267	197	***	23.2	23	11	28.1	19.8	11.3	26	23.5	24	18	81	80	23.1	9.4	21.9	26.3	80.6	16.4	16.6	19	17.5	16.1	23.3	17.7	16.3	24	17.9	19.5	23.1	15.4
PaRR15	200	268	337	224	126.3	234	201	210	195	216	339	92.3	187.9	311	209	238	230	181.3	211	***	32.2	15.5	29.7	23.1	17.4	45.4	25.4	27.8	24.5	25.7	23.9	33.6	17.2	34.6	24	23.5	23.5	23.2	28.6	18.8	19.3	24.8	21.1	25	40.5	22	25.3	42.1	18
PaRR21	208	410	438	220	157.4	237	236	264	236	274	399	134.3	237	426	219	244	234	158.5	213	146.8	***	10.2	23.6	19.7	11.6	34.3	28.3	25.6	25.3	23.5	23.3	30.7	14.4	32.5	24.8	23.4	23.5	23.8	26.6	19.4	20.7	29.2	19.6	24.8	33	22.4	26.3	31.1	14.6
PaPRR9	337	168.4	61.2	221	309	271	447	221	291	291	180	301	321	95	471	399	222	202	461	319	498	***	28.4	11.3	29.8	16.9	22.6	24.5	18.7	12.8	12.3	15.1	30.2	15.3	14	12.2	20.1	19.2	22.9	18.8	20.4	23.2	12	19.1	15.5	23.2	20	15.5	15
PaPRR10	168	154	162	179.6	161.9	335	196.6	282	303	317	75.5	186.7	191.7	179.5	192.7	257	186.4	244	172.8	161.9	207	170.8	***	25.2	32.9	26.4	18.6	24.5	27.4	26.9	24	29.8	34.5	31.1	28.8	24.8	25.2	23.7	25.4	23.7	25.4	22.7	20.8	24.4	27.4	22.8	25.6	28.3	27
PaPRR2	236	347	451	347	195.1	294	33.3	365	264	287	396	198	264	456	253	284	339	276	249	212	250	447	196.6	***	14.5	23.3	20.7	21.1	14.5	19.9	19.1	25.5	13.8	24.6	19.9	20	13.6	12.4	17.2	12	12.3	17.6	20.9	15.6	24.7	14.5	15.8	22.9	13.4
PaPRR6	354	45.2	168	183.2	344	281	328	211	257	277	163.2	284	282	153	466	389	190.9	172.3	447	282	434	160.9	143.1	339	***	16.5	25.2	30.7	28.6	11.6	10.3	14.8	41.9	15.7	13.6	10.8	28.8	29	28.5	22.6	25.1	22.3	16.7	24.9	18.8	24.7	26	16.3	18.8
PaRR12	198	319	301	222	113.1	240	194.9	211	196	216	349	24.4	182.9	299	180.3	211	224	190	189.5	93.1	136.2	291	185.8	210	299	***	23.6	26.6	23.9	26.8	26.8	35.7	17.1	35.5	25.4	25.4	24.5	22.8	26.1	19.4	20.5	25.4	22.1	23.6	38.7	22.3	23.3	55.3	18.2
PaRR3	174.2	200	195.2	58.7	169.5	180.1	271	204	203	218	226	195	210	216	254	354	61.2	23.1	208	194.7	171	216	264	238	196.8	208	***	59.4	59.2	21.4	21	29.2	26.9	27.5	31.8	21	57.7	57.7	54.6	53.3	60.1	64.9	31.4	56.3	28.5	54.1	53.6	22.3	23
PaRR4	171.8	170.1	174.9	67.6	167.1	201	241	194.7	210	264	189.2	162.9	196.7	209	221	299	72.6	49.1	204	175.2	193.1	199	200	233	155.5	184.2	57.9	***	61.5	24	23	28.8	28.5	27.1	30.3	23.1	57.7	58.8	59.3	54.2	54	61.1	32.5	57.4	33.1	51.7	59.9	26.3	23.1
PaRR5	195.6	185.6	224	64.2	179	222	354	236	209	257	191.6	198	215	236	287	305	69.3	60	274	199	195.5	262	178	339	169.5	205	58.3	53.6	***	18.9	17.3	30.5	25.5	29.1	28	16.8	83.8	78.1	69.8	57.7	56.8	57.9	29.3	65.5	27.5	57.4	65.3	25	20
PaRR20	186.3	447	438	261	196.6	342	245	360	298	284	399	179	234	422	22.6	294	276	216	22	191.6	209	389	182	246	434	182.9	230	204	260	***	78.8	25.6	10.4	24.1	29.3	83.7	17.3	16.9	19.9	17.5	16.1	22.8	18.7	17.2	25.9	18	19.7	25.3	14.4
PaRR17	189.7	482	476	289	206	438	249	360	325	325	482	182.5	243	466	22.5	301	296	219	23.3	204	210	403	204	257	493	183.1	233	213	285	24.9	***	24	9.4	23	27	80.9	15.7	15.3	18.1	15.4	14.4	21.7	19	15.6	24.3	17.2	18.1	23.3	14.4
PaRR23	215	349	349	198	153.8	214	197	205	183.4	221	371	121.3	201	330	207	267	197	157.4	212	139.5	155.5	328	161.4	193.7	332	129.2	165	168	157.1	193.2	203	***	16.1	71.7	24	24.4	29.4	27.8	33.1	21.2	23.3	31.3	20.3	32.2	50.3	25.3	30.6	35	19.1
PaPRR5	339	108	151.2	197.1	328	229	347	184.7	211	228	182.9	299	281	155	524	476	196	177.4	560	285	342	158.5	135.1	357	104.5	289	182.2	170.2	193.6	487	560	307	***	15.2	13.4	9.3	26.3	25.9	26.7	21.5	25	25.2	12.2	25.1	17	25.1	25.5	15.6	18.2
PaRR24	215	296	325	214	152.6	233	198	206	191.5	231	339	122.3	198	339	221	246	199	169.5	223	134.7	145.2	323	153.5	198	313	130.2	177.4	180.6	165.6	202	212	35.6	325	***	22.8	22.7	29.4	27.8	31.6	20.7	22.2	31.9	21.5	30.9	47.1	24.6	29.9	33.9	18.5
PaRR26	84.2	347	337	211	193.1	237	232	214	209	233	414	195	246	352	183.4	250	212	142.2	187	203	197	354	168	248	362	194.9	149.3	158	173.7	164.6	181	203	368	215	***	27.9	27.3	26.5	30.5	22.4	20.1	31.2	21.5	26.3	29.9	24	27.2	26.5	20.3
PaRR18	189.9	466	471	287	205	407	241	360	294	294	426	194.9	237	451	21.7	296	294	219	22.5	209	209	410	197	246	471	194.9	233	211	294	18.5	22.1	200	560	216	174.4	***	15.2	14.8	18.2	16.5	14.4	21.7	18.6	15.7	23.7	17.3	17.6	22.6	14.7
PaRR6	197	187.9	231	65.8	189.6	241	352	268	227	282	192.9	195.5	215	231	315	311	71	61.5	301	208	209	245	196.7	365	168	199	61.3	61.4	18.3	285	315	163.8	186.9	163.8	178.6	323	***	79.7	66.5	56	56.7	55.9	27.7	65.4	25.8	58	61.6	24.4	19.5
PaRR7	207	195.9	224	67.1	182.8	232	339	254	216	267	200	208	222	246	313	319	75.7	66.2	298	211	206	255	206	399	166.4	215	61.3	59.1	25.9	292	323	174.9	190	174.9	185.4	335	23.7	***	65.4	55.1	52.9	55.6	28.7	62.2	24.7	55.5	61	25.2	21.1
PaRR8	200	195.5	208	63	150.2	228	267	260	210	285	213	170.2	177.6	213	252	268	65.5	64.4	260	169.5	184.6	213	194.9	287	170.1	188.6	68.3	58	38.5	248	271	142.2	183.5	150.2	156.9	270	44.3	46.3	***	52.8	55.5	51.7	32.1	61.8	29	55.8	61.7	28.6	17.1
PaRR9	207	237	254	49.8	246	236	368	240	236	299	214	249	291	276	282	426	58.1	62.6	282	261	253	262	207	414	217	253	71.4	69.3	61.3	282	319	231	229	238	219	299	65.3	67.2	72.8	***	61.2	53	22.1	57.1	19.7	57.9	56	20.6	22.6
ARR15	222	205	232	42	241	211	368	252	204	271	210	240	258	194.5	330	374	52.5	53.4	305	254	238	240	194.8	407	197.1	240	56.3	69.9	63.4	305	344	210	195	221	244	342	63.6	72.4	66.3	54.1	***	56.8	22.7	56.7	21.3	74.9	55.2	20.2	20.8
ARR16	175.5	215	185.3	62.1	180.6	196	268	255	209	273	203	185.8	204	196.9	244	309	70.3	43.6	210	196	165.2	211	216	281	220	195.1	47	54.4	60.9	214	226	151.8	196.7	148.9	152.9	226	65.5	66.2	75.3	72.2	63.5	***	30.7	57.6	29	52.3	55.6	24.8	22
ARR13	200	339	396	185.1	218	270	218	248	244	299	422	214	264	377	271	328	189.1	140.9	277	233	252	418	236	234	296	222	151.7	145.2	164.5	262	260	243	407	228	229	265	176	168.8	147.3	221	215	155.6	***	29.9	23.6	23.8	31.1	21	13.1
ARR9	194.2	216	261	65.2	160.8	220	328	200	200	224	207	181.8	252	231	319	292	69.4	64.6	303	195	196	257	200	317	196	208	64.4	62	46.1	287	317	146.7	197.2	154.3	186.4	315	46.3	52.3	53	62.8	63.6	61.5	160.8	***	28.7	59.2	74.6	26.2	17.4
ARR10	184.4	265	339	211	132.2	206	189.3	198	170.3	196.5	305	111.6	197	317	206	250	219	168.6	204	109.6	142.7	319	177.9	198	262	116.5	170.3	142.2	177.1	190	201	79.1	289	87.8	160.7	207	190.9	198	166.6	249	231	166.5	208	168.8	***	25.4	29.7	37.8	19.2
ARR7	196	208	195	47.4	227	246	328	284	237	321	199	214	257	174.5	285	347	54.1	66.3	274	222	218	210	215	342	197	219	69.5	75.4	62	273	285	195.7	197	199	203	284	60.8	66.3	65.6	61	30.6	74	205	58.1	194.3	***	57.8	22.7	23
ARR8	173.9	195	238	67.8	164.8	209	301	190.6	202	238	195.6	182.4	227	238	264	299	72.3	69.2	253	195.2	186.7	246	193.2	313	189	209	70.8	56.8	46.5	249	271	156.1	193.4	160.4	179.9	279	53.3	54.5	53.1	65.1	67	66	153.3	31.1	162.2	61.2	***	24.7	21.5
ARR1	207	309	317	218	125	232	202	215	209	209	368	63.4	209	360	209	239	201	182.2	212	103.9	153.3	317	171.7	214	303	66.7	219	187	195	195.7	209	132.4	315	138.1	185.5	217	200	197	169.5	238	243	196	234	187.3	120.2	216	198	***	17.9
APRR8	221	289	330	205	281	328	328	257	319	368	281	261	305	347	362	422	198	208	321	274	339	330	181.1	368	262	271	213	211	246	344	342	258	271	267	243	337	253	233	289	217	237	223	377	282	255	213	228	274	***
APRR9	305	89.3	146.5	172.2	321	246	289	205	195	223	153.2	277	264	120.4	399	344	187.3	196.7	396	285	307	133	134.2	311	80.2	271	204	183.4	188.6	371	418	261	65.7	282	311	389	188.6	200	189.4	213	179.9	188.9	349	188.6	218	192.8	187	273	294
ARR2	199	313	305	220	112.2	228	185.3	229	198	194.9	349	62.4	192.8	335	190.8	229	204	196.6	190.8	98.5	146.7	298	170.2	189.9	301	66.3	222	187	194	178.5	193.3	137.4	315	136.6	193.9	190.4	201	200	150.4	248	249	190	208	181.8	124.9	222	187.9	29.7	271
ARR19	207	287	383	244	185.2	368	200	357	309	281	328	182	262	362	244	285	240	175.8	223	190.4	203	393	198	223	299	176.2	194.9	195	182.4	241	244	209	291	210	219	234	196.9	187.9	176.4	248	231	196	171.4	210	179.9	233	195	188.8	368
APRR6	347	447	531	262	307	380	294	325	317	360	577	294	234	476	339	339	252	267	360	342	287	487	233	321	434	298	277	220	229	294	328	299	418	309	347	321	254	226	213	268	294	257	313	223	248	276	228	299	354
ARR12	209	265	332	205	129.1	213	190.8	220	176.2	200	342	110.6	209	330	210	270	211	157.9	204	114.2	150.7	309	177.9	205	276	111	164.7	134.3	177.6	197.8	207	81.9	294	86.9	197.4	200	180.4	189.6	151.5	241	218	156.6	212	169.5	36.7	194.4	172.2	114.3	253
ARR20	198	292	328	240	189.3	240	184.3	344	249	257	284	187	226	332	211	282	222	211	203	189.1	219	296	196.7	191.7	265	192.7	218	196.7	175.2	202	215	175.4	274	174.1	203	207	189.2	176.6	168	248	254	231	184.8	193.5	173	226	175.5	198	335
ARR22	250	274	276	202	221	107.1	268	100.2	104.1	125.8	349	236	339	299	380	538	246	211	357	237	244	287	374	325	285	252	211	214	206	319	319	233	250	227	248	319	241	239	233	224	221	200	281	220	238	261	214	230	281
ARR23	153.8	217	271	246	196.6	380	219	504	393	389	270	171	200	250	255	248	236	208	253	203	205	262	232	234	233	176.8	202	197	176.4	255	246	213	273	200	174.9	244	180.3	176.4	195	234	261	195	82.7	209	219	231	196.1	188.4	319
ARR24	216	249	284	209	279	117.9	317	105.6	104.5	129	309	271	303	309	430	438	213	208	371	262	294	284	277	354	260	257	232	211	232	399	371	309	231	313	208	399	241	239	210	228	208	270	197	222	217	241	205	313	291
APRR2	261	410	347	321	195	349	57.7	422	294	337	422	198	222	344	238	328	305	268	228	201	232	368	200	60.6	368	195	241	224	389	227	239	203	349	209	262	234	426	374	315	377	342	262	238	299	176	344	313	210	344
ARR21	193.3	354	414	175.7	231	296	213	248	254	274	430	210	276	386	273	330	170.7	145.3	284	241	268	442	227	231	299	220	151.7	140.9	164.5	261	260	257	403	237	226	264	171.4	164.5	143.4	216	200	155.6	16.8	156.7	195.4	195	145.7	233	365
ARR11	186.6	339	301	206	71.1	230	171.7	226	205	205	274	102.7	197.8	307	222	229	224	149.7	220	110.6	151.2	337	155.9	178.6	309	104.8	157.9	151.2	179	204	212	139.1	307	141.2	176.1	212	189.6	188.2	143.5	237	230	168.7	197	159.5	123.5	210	162.2	113.4	265
ARR17	170.2	209	173.8	58.7	180.1	192.9	248	248	192.9	268	209	189.8	209	190.5	261	287	66.7	33	221	205	171	200	229	258	202	196	40.8	47.7	56.9	230	240	156.6	194.9	158	156.6	230	58.4	62.1	64.5	71	61.9	15.9	146.9	61.5	167.1	68.5	62.8	189.8	223
ARR18	224	337	386	224	152.3	257	197.1	250	226	244	365	133.5	243	371	244	234	220	192.9	244	146.8	154.2	332	194.8	194.7	342	137.4	192.9	191.5	198	232	240	103.1	365	99.2	222	237	206	203	166.1	253	244	174.9	230	191.1	111.3	221	182.4	141.5	296
APRR1	380	184.3	206	230	362	374	374	296	276	289	57	339	347	194.1	451	447	236	252	451	323	407	195	71.3	389	185.1	325	270	216	195	410	466	328	195	319	456	487	207	224	221	223	222	201	531	232	321	215	228	349	311
APRR7	396	161.3	100.1	216	332	289	374	237	311	311	182.5	307	309	80.8	418	422	223	192.1	407	294	418	92.4	153.7	407	165	291	213	181.4	221	349	357	317	151.8	296	339	386	229	221	216	228	217	198	342	223	296	192.4	210	339	296
APRR4	172.9	262	257	337	113.7	301	182.1	281	268	291	282	103.8	194.6	294	206	203	289	261	200	109.7	164.9	281	246	189.5	258	104.7	305	273	262	209	201	105.6	262	106.7	159.2	197	265	264	252	422	335	284	175.4	240	104.1	349	265	108.5	377
APRR5	354	90.3	150.8	195.6	301	271	305	200	210	240	149.1	313	255	145.9	434	383	192.9	184.6	410	264	386	155.6	151.2	317	84.9	289	186.4	184.2	197	362	456	296	104.5	298	362	434	188.8	192.2	179.9	220	196	214	365	194.7	270	194.3	211	294	264
ARR3	197	200	195	60.3	220	240	377	237	240	307	210	220	230	207	260	335	64	57.9	267	223	234	237	202	430	188.6	241	67.7	75.7	59.5	274	294	209	200	206	188.8	292	56.8	58.7	67.7	47.5	61.2	77.3	188.2	60.8	213	60.1	63.2	214	218
ARR4	223	221	218	54.5	239	233	357	237	233	323	241	249	303	229	313	371	65	60.2	321	245	265	252	204	418	224	267	70	69.4	64.3	330	360	231	206	232	228	357	65.7	63.6	76.7	43.7	62	71.8	211	63.7	231	58.1	64.8	245	243
APRR3	299	114.1	94.2	187.8	271	246	301	211	244	262	140.4	260	281	57.3	360	360	197	181.5	357	267	374	90.9	146.7	337	112	246	190.5	168.8	185.6	307	374	261	105.5	268	254	352	197.2	205	168.8	228	194.4	192.2	342	216	238	199	213	265	279
ARR14	147.8	244	274	215	94.9	264	169.2	262	207	231	245	75.7	150.4	257	183.2	187.5	228	177.9	176.5	65.7	146.4	281	179.6	173.5	250	78	196.5	173.5	220	179.7	180.1	91.4	252	89.2	145.6	190.1	219	222	172.5	250	229	189.8	187.3	194	94.1	223	199	85.2	258
ARR5	198	197	206	43.6	195	274	296	257	262	352	185.8	203	209	204	244	349	46	61.5	260	206	196	223	191.7	335	175.7	203	69.4	71.8	62	258	281	177.1	172.8	183.8	177.3	279	69.4	62	65	48.2	42.6	74	176.3	62.2	195	50.7	62.6	192.7	192.9
ARR6	218	227	204	43.9	193.9	262	287	268	252	332	209	196.9	211	195	239	301	49.1	58.6	254	201	211	234	215	323	194.3	199	64.6	71.8	59.8	253	284	189.4	181.8	196.9	184.8	273	67.1	62.6	59.1	52.4	49.7	70.7	177.6	60	196	57	60.4	196	216
	PaRR25	PaPRR7	PaPRR8	PaRR10	PaRR11	PaRR30	PaPRR1	PaRR27	PaRR28	PaRR29	PaPRR3	PaRR13	PaRR22	PaPRR4	PaRR16	PaRR14	PaRR1	PaRR2	PaRR19	PaRR15	PaRR21	PaPRR9	PaPRR10	PaPRR2	PaPRR6	PaRR12	PaRR3	PaRR4	PaRR5	PaRR20	PaRR17	PaRR23	PaPRR5	PaRR24	PaRR26	PaRR18	PaRR6	PaRR7	PaRR8	PaRR9	ARR15	ARR16	ARR13	ARR9	ARR10	ARR7	ARR8	ARR1	APRR8
[truncated: 25 more columns]
