# Supplementary material for: Genome-wide identification and functional characterization of the two-component system gene family in petunia reveals roles in hormone signaling and stress response
Source: Front Plant Sci. 2025 Dec 15;16:1721349. doi: 10.3389/fpls.2025.1721349 (PMC12745483; doi:10.3389/fpls.2025.1721349)
Supplement: Supplementary Figure 1 — Domain structures of PaHK(L)s. [file DataSheet1.zip › Supplementary Materials/Table S4.xlsx]

## Sheet: Sheet1
Table S4. Summary of cis-regulatory elements in promoter region of petunia TCS genes.

## Sheet: Sheet2
Gene ID	Cis-element	Sequence	Start	End	Species	Explanation	Note
PaCSK	AuxRR-core	GGTCCAT	293	340	Nicotiana tabacum	cis-acting regulatory element involved in auxin responsiveness	Auxin responsiveness
PaERS1	TGA-element	AACGAC	1080	1126	Brassica oleracea	auxin-responsive element	Auxin responsiveness
PaETR1b	AuxRR-core	GGTCCAT	1347	1394	Nicotiana tabacum	cis-acting regulatory element involved in auxin responsiveness	Auxin responsiveness
PaETR1b	TGA-box	TGACGTAA	448	496	Glycine max	part of an auxin-responsive element	Auxin responsiveness
PaETR2b	TGA-element	AACGAC	765	811	Brassica oleracea	auxin-responsive element	Auxin responsiveness
PaETR2c	AuxRR-core	GGTCCAT	1071	1118	Nicotiana tabacum	cis-acting regulatory element involved in auxin responsiveness	Auxin responsiveness
PaETR2c	AuxRR-core	GGTCCAT	1880	1927	Nicotiana tabacum	cis-acting regulatory element involved in auxin responsiveness	Auxin responsiveness
PaHK2	TGA-element	AACGAC	599	645	Brassica oleracea	auxin-responsive element	Auxin responsiveness
PaHK4	AuxRR-core	GGTCCAT	326	373	Nicotiana tabacum	cis-acting regulatory element involved in auxin responsiveness	Auxin responsiveness
PaHP1	TGA-element	AACGAC	463	509	Brassica oleracea	auxin-responsive element	Auxin responsiveness
PaHP2	TGA-element	AACGAC	746	792	Brassica oleracea	auxin-responsive element	Auxin responsiveness
PaHP4	TGA-element	AACGAC	596	642	Brassica oleracea	auxin-responsive element	Auxin responsiveness
PaHP4	TGA-element	AACGAC	1414	1460	Brassica oleracea	auxin-responsive element	Auxin responsiveness
PaHP5	TGA-element	AACGAC	1042	1088	Brassica oleracea	auxin-responsive element	Auxin responsiveness
PaHP7	AuxRE	TGTCTCAATAAG	1092	1143	Glycine max	part of an auxin-responsive element	Auxin responsiveness
PaHP7	AuxRR-core	GGTCCAT	1842	1889	Nicotiana tabacum	cis-acting regulatory element involved in auxin responsiveness	Auxin responsiveness
PaPDKb	TGA-element	AACGAC	1337	1383	Brassica oleracea	auxin-responsive element	Auxin responsiveness
PaPHP1	TGA-element	AACGAC	765	811	Brassica oleracea	auxin-responsive element	Auxin responsiveness
PaPHP3	TGA-element	AACGAC	1835	1881	Brassica oleracea	auxin-responsive element	Auxin responsiveness
PaPHYA	TGA-element	AACGAC	443	489	Brassica oleracea	auxin-responsive element	Auxin responsiveness
PaPHYE	AuxRE	TGTCTCAATAAG	705	756	Glycine max	part of an auxin-responsive element	Auxin responsiveness
PaPHYE	AuxRR-core	GGTCCAT	1220	1267	Nicotiana tabacum	cis-acting regulatory element involved in auxin responsiveness	Auxin responsiveness
PaPRR10	TGA-box	TGACGTAA	622	670	Glycine max	part of an auxin-responsive element	Auxin responsiveness
PaPRR10	AuxRR-core	GGTCCAT	1115	1162	Nicotiana tabacum	cis-acting regulatory element involved in auxin responsiveness	Auxin responsiveness
PaPRR6	TGA-box	TGACGTAA	1496	1544	Glycine max	part of an auxin-responsive element	Auxin responsiveness
PaPRR8	TGA-element	AACGAC	492	538	Brassica oleracea	auxin-responsive element	Auxin responsiveness
PaRR10	AuxRR-core	GGTCCAT	1204	1251	Nicotiana tabacum	cis-acting regulatory element involved in auxin responsiveness	Auxin responsiveness
PaRR10	TGA-box	TGACGTAA	1077	1125	Glycine max	part of an auxin-responsive element	Auxin responsiveness
PaRR11	AuxRR-core	GGTCCAT	1907	1954	Nicotiana tabacum	cis-acting regulatory element involved in auxin responsiveness	Auxin responsiveness
PaRR11	TGA-element	AACGAC	1075	1121	Brassica oleracea	auxin-responsive element	Auxin responsiveness
PaRR12	TGA-element	AACGAC	1068	1114	Brassica oleracea	auxin-responsive element	Auxin responsiveness
PaRR12	AuxRR-core	GGTCCAT	374	421	Nicotiana tabacum	cis-acting regulatory element involved in auxin responsiveness	Auxin responsiveness
PaRR13	TGA-element	AACGAC	696	742	Brassica oleracea	auxin-responsive element	Auxin responsiveness
PaRR14	TGA-element	AACGAC	421	467	Brassica oleracea	auxin-responsive element	Auxin responsiveness
PaRR15	TGA-element	AACGAC	1028	1074	Brassica oleracea	auxin-responsive element	Auxin responsiveness
PaRR15	TGA-element	AACGAC	1116	1162	Brassica oleracea	auxin-responsive element	Auxin responsiveness
PaRR18	TGA-element	AACGAC	1283	1329	Brassica oleracea	auxin-responsive element	Auxin responsiveness
PaRR19	TGA-element	AACGAC	355	401	Brassica oleracea	auxin-responsive element	Auxin responsiveness
PaRR2	TGA-element	AACGAC	142	188	Brassica oleracea	auxin-responsive element	Auxin responsiveness
PaRR20	TGA-element	AACGAC	1193	1239	Brassica oleracea	auxin-responsive element	Auxin responsiveness
PaRR22	TGA-element	AACGAC	1726	1772	Brassica oleracea	auxin-responsive element	Auxin responsiveness
PaRR23	TGA-element	AACGAC	1602	1648	Brassica oleracea	auxin-responsive element	Auxin responsiveness
PaRR23	TGA-element	AACGAC	1730	1776	Brassica oleracea	auxin-responsive element	Auxin responsiveness
PaRR27	TGA-element	AACGAC	1846	1892	Brassica oleracea	auxin-responsive element	Auxin responsiveness
PaRR28	TGA-element	AACGAC	1002	1048	Brassica oleracea	auxin-responsive element	Auxin responsiveness
PaRR29	TGA-element	AACGAC	564	610	Brassica oleracea	auxin-responsive element	Auxin responsiveness
PaRR29	TGA-element	AACGAC	1827	1873	Brassica oleracea	auxin-responsive element	Auxin responsiveness
PaRR30	TGA-element	AACGAC	1831	1877	Brassica oleracea	auxin-responsive element	Auxin responsiveness
PaRR4	TGA-box	TGACGTAA	1532	1580	Glycine max	part of an auxin-responsive element	Auxin responsiveness
PaRR5	TGA-element	AACGAC	311	357	Brassica oleracea	auxin-responsive element	Auxin responsiveness
PaRR6	TGA-element	AACGAC	1397	1443	Brassica oleracea	auxin-responsive element	Auxin responsiveness
PaRR7	AuxRR-core	GGTCCAT	948	995	Nicotiana tabacum	cis-acting regulatory element involved in auxin responsiveness	Auxin responsiveness
PaRR8	TGA-element	AACGAC	879	925	Brassica oleracea	auxin-responsive element	Auxin responsiveness
PaRR8	TGA-element	AACGAC	1061	1107	Brassica oleracea	auxin-responsive element	Auxin responsiveness
PaCKI1a	ABRE	ACGTG	319	364	Arabidopsis thaliana	cis-acting element involved in the abscisic acid responsiveness	Abscisic acid responsiveness
PaCKI1b	ABRE	ACGTG	1363	1408	Arabidopsis thaliana	cis-acting element involved in the abscisic acid responsiveness	Abscisic acid responsiveness
PaCKI2	ABRE	ACGTG	1080	1125	Arabidopsis thaliana	cis-acting element involved in the abscisic acid responsiveness	Abscisic acid responsiveness
PaCSK	ABRE	ACGTG	23	68	Arabidopsis thaliana	cis-acting element involved in the abscisic acid responsiveness	Abscisic acid responsiveness
PaEIN4a	ABRE	ACGTG	344	389	Arabidopsis thaliana	cis-acting element involved in the abscisic acid responsiveness	Abscisic acid responsiveness
PaEIN4b	ABRE	CACGTG	153	199	Arabidopsis thaliana	cis-acting element involved in the abscisic acid responsiveness	Abscisic acid responsiveness
PaEIN4b	ABRE	ACGTG	154	199	Arabidopsis thaliana	cis-acting element involved in the abscisic acid responsiveness	Abscisic acid responsiveness
PaEIN4b	ABRE	ACGTG	953	998	Arabidopsis thaliana	cis-acting element involved in the abscisic acid responsiveness	Abscisic acid responsiveness
PaERS1	ABRE	ACGTG	1766	1811	Arabidopsis thaliana	cis-acting element involved in the abscisic acid responsiveness	Abscisic acid responsiveness
PaETR1a	ABRE	CACGTG	431	477	Arabidopsis thaliana	cis-acting element involved in the abscisic acid responsiveness	Abscisic acid responsiveness
PaETR1a	ABRE	ACGTG	432	477	Arabidopsis thaliana	cis-acting element involved in the abscisic acid responsiveness	Abscisic acid responsiveness
PaETR1a	ABRE	CACGTG	527	573	Arabidopsis thaliana	cis-acting element involved in the abscisic acid responsiveness	Abscisic acid responsiveness
PaETR1a	ABRE	ACGTG	528	573	Arabidopsis thaliana	cis-acting element involved in the abscisic acid responsiveness	Abscisic acid responsiveness
PaETR2a	ABRE	ACGTG	251	296	Arabidopsis thaliana	cis-acting element involved in the abscisic acid responsiveness	Abscisic acid responsiveness
PaETR2b	ABRE	AACCCGG	894	941	Arabidopsis thaliana	cis-acting element involved in the abscisic acid responsiveness	Abscisic acid responsiveness
PaETR2c	ABRE	ACGTG	576	621	Arabidopsis thaliana	cis-acting element involved in the abscisic acid responsiveness	Abscisic acid responsiveness
PaETR2c	ABRE	CACGTG	632	678	Arabidopsis thaliana	cis-acting element involved in the abscisic acid responsiveness	Abscisic acid responsiveness
PaETR2c	ABRE	ACGTG	633	678	Arabidopsis thaliana	cis-acting element involved in the abscisic acid responsiveness	Abscisic acid responsiveness
PaHK1	ABRE	GCAACGTGTC	169	218	Hordeum vulgare	cis-acting element involved in the abscisic acid responsiveness	Abscisic acid responsiveness
PaHK1	ABRE	ACGTG	1172	1217	Arabidopsis thaliana	cis-acting element involved in the abscisic acid responsiveness	Abscisic acid responsiveness
PaHK3	ABRE	ACGTG	315	360	Arabidopsis thaliana	cis-acting element involved in the abscisic acid responsiveness	Abscisic acid responsiveness
PaHK3	ABRE	TACGTGTC	413	461	Oryza sativa	cis-acting element involved in the abscisic acid responsiveness	Abscisic acid responsiveness
PaHK3	ABRE	ACGTG	414	459	Arabidopsis thaliana	cis-acting element involved in the abscisic acid responsiveness	Abscisic acid responsiveness
PaHK4	ABRE	CGCACGTGTC	387	436	Hordeum vulgare	cis-acting element involved in the abscisic acid responsiveness	Abscisic acid responsiveness
PaHK4	ABRE	CACGTG	389	435	Arabidopsis thaliana	cis-acting element involved in the abscisic acid responsiveness	Abscisic acid responsiveness
PaHK4	ABRE	ACGTG	390	435	Arabidopsis thaliana	cis-acting element involved in the abscisic acid responsiveness	Abscisic acid responsiveness
PaHK4	ABRE	ACGTG	435	480	Arabidopsis thaliana	cis-acting element involved in the abscisic acid responsiveness	Abscisic acid responsiveness
PaHP1	ABRE	ACGTG	284	329	Arabidopsis thaliana	cis-acting element involved in the abscisic acid responsiveness	Abscisic acid responsiveness
PaHP1	ABRE	ACGTG	717	762	Arabidopsis thaliana	cis-acting element involved in the abscisic acid responsiveness	Abscisic acid responsiveness
PaHP2	ABRE	TACGGTC	675	722	Arabidopsis thaliana	cis-acting element involved in the abscisic acid responsiveness	Abscisic acid responsiveness
PaHP3	ABRE	ACGTG	943	988	Arabidopsis thaliana	cis-acting element involved in the abscisic acid responsiveness	Abscisic acid responsiveness
PaHP4	ABRE	CACGTG	516	562	Arabidopsis thaliana	cis-acting element involved in the abscisic acid responsiveness	Abscisic acid responsiveness
PaHP4	ABRE	ACGTG	517	562	Arabidopsis thaliana	cis-acting element involved in the abscisic acid responsiveness	Abscisic acid responsiveness
PaHP5	ABRE	ACGTG	236	281	Arabidopsis thaliana	cis-acting element involved in the abscisic acid responsiveness	Abscisic acid responsiveness
PaHP5	ABRE	ACGTG	1466	1511	Arabidopsis thaliana	cis-acting element involved in the abscisic acid responsiveness	Abscisic acid responsiveness
PaHP5	ABRE	TACGTGTC	1635	1683	Oryza sativa	cis-acting element involved in the abscisic acid responsiveness	Abscisic acid responsiveness
PaHP5	ABRE	ACGTG	1637	1682	Arabidopsis thaliana	cis-acting element involved in the abscisic acid responsiveness	Abscisic acid responsiveness
PaHP6	ABRE	ACGTG	1756	1801	Arabidopsis thaliana	cis-acting element involved in the abscisic acid responsiveness	Abscisic acid responsiveness
PaHP7	ABRE	ACGTG	639	684	Arabidopsis thaliana	cis-acting element involved in the abscisic acid responsiveness	Abscisic acid responsiveness
PaPDKa	ABRE	TACGGTC	172	219	Arabidopsis thaliana	cis-acting element involved in the abscisic acid responsiveness	Abscisic acid responsiveness
PaPDKa	ABRE	ACGTG	1840	1885	Arabidopsis thaliana	cis-acting element involved in the abscisic acid responsiveness	Abscisic acid responsiveness
PaPDKb	ABRE	TACGGTC	78	125	Arabidopsis thaliana	cis-acting element involved in the abscisic acid responsiveness	Abscisic acid responsiveness
PaPDKb	ABRE	ACGTG	1154	1199	Arabidopsis thaliana	cis-acting element involved in the abscisic acid responsiveness	Abscisic acid responsiveness
PaPDKb	ABRE	ACGTG	1739	1784	Arabidopsis thaliana	cis-acting element involved in the abscisic acid responsiveness	Abscisic acid responsiveness
PaPHP1	ABRE	ACGTG	91	136	Arabidopsis thaliana	cis-acting element involved in the abscisic acid responsiveness	Abscisic acid responsiveness
PaPHP1	ABRE	ACGTG	1547	1592	Arabidopsis thaliana	cis-acting element involved in the abscisic acid responsiveness	Abscisic acid responsiveness
PaPHP1	ABRE	ACGTG	1557	1602	Arabidopsis thaliana	cis-acting element involved in the abscisic acid responsiveness	Abscisic acid responsiveness
PaPHP2	ABRE	ACGTG	1351	1396	Arabidopsis thaliana	cis-acting element involved in the abscisic acid responsiveness	Abscisic acid responsiveness
PaPHYA	ABRE	CACGTG	118	164	Arabidopsis thaliana	cis-acting element involved in the abscisic acid responsiveness	Abscisic acid responsiveness
PaPHYA	ABRE	ACGTG	119	164	Arabidopsis thaliana	cis-acting element involved in the abscisic acid responsiveness	Abscisic acid responsiveness
PaPHYA	ABRE	ACGTG	1887	1932	Arabidopsis thaliana	cis-acting element involved in the abscisic acid responsiveness	Abscisic acid responsiveness
PaPHYBa	ABRE	ACGTG	139	184	Arabidopsis thaliana	cis-acting element involved in the abscisic acid responsiveness	Abscisic acid responsiveness
PaPHYBa	ABRE	CACGTG	236	282	Arabidopsis thaliana	cis-acting element involved in the abscisic acid responsiveness	Abscisic acid responsiveness
PaPHYBa	ABRE	ACGTG	237	282	Arabidopsis thaliana	cis-acting element involved in the abscisic acid responsiveness	Abscisic acid responsiveness
PaPHYBa	ABRE	ACGTG	912	957	Arabidopsis thaliana	cis-acting element involved in the abscisic acid responsiveness	Abscisic acid responsiveness
PaPHYBa	ABRE	ACGTG	949	994	Arabidopsis thaliana	cis-acting element involved in the abscisic acid responsiveness	Abscisic acid responsiveness
PaPHYBb	ABRE	CACGTG	1123	1169	Arabidopsis thaliana	cis-acting element involved in the abscisic acid responsiveness	Abscisic acid responsiveness
PaPHYBb	ABRE	ACGTG	1124	1169	Arabidopsis thaliana	cis-acting element involved in the abscisic acid responsiveness	Abscisic acid responsiveness
PaPHYBb	ABRE	CACGTG	1256	1302	Arabidopsis thaliana	cis-acting element involved in the abscisic acid responsiveness	Abscisic acid responsiveness
PaPHYBb	ABRE	ACGTG	1257	1302	Arabidopsis thaliana	cis-acting element involved in the abscisic acid responsiveness	Abscisic acid responsiveness
PaPHYC	ABRE	CACGTG	1662	1708	Arabidopsis thaliana	cis-acting element involved in the abscisic acid responsiveness	Abscisic acid responsiveness
PaPHYC	ABRE	ACGTG	1663	1708	Arabidopsis thaliana	cis-acting element involved in the abscisic acid responsiveness	Abscisic acid responsiveness
PaPHYE	ABRE	ACGTG	1855	1900	Arabidopsis thaliana	cis-acting element involved in the abscisic acid responsiveness	Abscisic acid responsiveness
PaPRR1	ABRE	CACGTG	169	215	Arabidopsis thaliana	cis-acting element involved in the abscisic acid responsiveness	Abscisic acid responsiveness
PaPRR1	ABRE	ACGTG	170	215	Arabidopsis thaliana	cis-acting element involved in the abscisic acid responsiveness	Abscisic acid responsiveness
PaPRR1	ABRE	ACGTG	1201	1246	Arabidopsis thaliana	cis-acting element involved in the abscisic acid responsiveness	Abscisic acid responsiveness
PaPRR10	ABRE	CACGTG	66	112	Arabidopsis thaliana	cis-acting element involved in the abscisic acid responsiveness	Abscisic acid responsiveness
PaPRR10	ABRE	ACGTG	67	112	Arabidopsis thaliana	cis-acting element involved in the abscisic acid responsiveness	Abscisic acid responsiveness
PaPRR10	ABRE	ACGTG	547	592	Arabidopsis thaliana	cis-acting element involved in the abscisic acid responsiveness	Abscisic acid responsiveness
PaPRR10	ABRE	ACGTG	733	778	Arabidopsis thaliana	cis-acting element involved in the abscisic acid responsiveness	Abscisic acid responsiveness
PaPRR10	ABRE	ACGTG	976	1021	Arabidopsis thaliana	cis-acting element involved in the abscisic acid responsiveness	Abscisic acid responsiveness
PaPRR3	ABRE	ACGTG	1141	1186	Arabidopsis thaliana	cis-acting element involved in the abscisic acid responsiveness	Abscisic acid responsiveness
PaPRR3	ABRE	ACGTG	1276	1321	Arabidopsis thaliana	cis-acting element involved in the abscisic acid responsiveness	Abscisic acid responsiveness
PaPRR3	ABRE	GCCGCGTGGC	1301	1350	Oryza sativa	cis-acting element involved in the abscisic acid responsiveness	Abscisic acid responsiveness
PaPRR3	ABRE	ACGTG	1588	1633	Arabidopsis thaliana	cis-acting element involved in the abscisic acid responsiveness	Abscisic acid responsiveness
PaPRR3	ABRE	ACGTG	1641	1686	Arabidopsis thaliana	cis-acting element involved in the abscisic acid responsiveness	Abscisic acid responsiveness
PaPRR4	ABRE	ACGTG	531	576	Arabidopsis thaliana	cis-acting element involved in the abscisic acid responsiveness	Abscisic acid responsiveness
PaPRR4	ABRE	GACACGTGGC	608	657	Triticum aestivum	cis-acting element involved in the abscisic acid responsiveness	Abscisic acid responsiveness
PaPRR4	ABRE	CACGTG	610	656	Arabidopsis thaliana	cis-acting element involved in the abscisic acid responsiveness	Abscisic acid responsiveness
PaPRR4	ABRE	ACGTG	611	656	Arabidopsis thaliana	cis-acting element involved in the abscisic acid responsiveness	Abscisic acid responsiveness
PaPRR4	ABRE	TACGTGTC	710	758	Oryza sativa	cis-acting element involved in the abscisic acid responsiveness	Abscisic acid responsiveness
PaPRR4	ABRE	ACGTG	711	756	Arabidopsis thaliana	cis-acting element involved in the abscisic acid responsiveness	Abscisic acid responsiveness
PaPRR4	ABRE	ACGTG	722	767	Arabidopsis thaliana	cis-acting element involved in the abscisic acid responsiveness	Abscisic acid responsiveness
PaPRR4	ABRE	ACGTG	753	798	Arabidopsis thaliana	cis-acting element involved in the abscisic acid responsiveness	Abscisic acid responsiveness
PaPRR5	ABRE	ACGTG	1634	1679	Arabidopsis thaliana	cis-acting element involved in the abscisic acid responsiveness	Abscisic acid responsiveness
PaPRR6	ABRE	ACGTG	609	654	Arabidopsis thaliana	cis-acting element involved in the abscisic acid responsiveness	Abscisic acid responsiveness
PaPRR6	ABRE	TACGTGTC	964	1012	Oryza sativa	cis-acting element involved in the abscisic acid responsiveness	Abscisic acid responsiveness
PaPRR6	ABRE	ACGTG	966	1011	Arabidopsis thaliana	cis-acting element involved in the abscisic acid responsiveness	Abscisic acid responsiveness
PaPRR6	ABRE	GACACGTGGC	1223	1272	Triticum aestivum	cis-acting element involved in the abscisic acid responsiveness	Abscisic acid responsiveness
PaPRR6	ABRE	CACGTG	1225	1271	Arabidopsis thaliana	cis-acting element involved in the abscisic acid responsiveness	Abscisic acid responsiveness
PaPRR6	ABRE	ACGTG	1226	1271	Arabidopsis thaliana	cis-acting element involved in the abscisic acid responsiveness	Abscisic acid responsiveness
PaPRR6	ABRE	ACGTG	1644	1689	Arabidopsis thaliana	cis-acting element involved in the abscisic acid responsiveness	Abscisic acid responsiveness
PaPRR7	ABRE	ACGTG	1487	1532	Arabidopsis thaliana	cis-acting element involved in the abscisic acid responsiveness	Abscisic acid responsiveness
PaPRR8	ABRE	ACGTG	-16	29	Arabidopsis thaliana	cis-acting element involved in the abscisic acid responsiveness	Abscisic acid responsiveness
PaPRR8	ABRE	ACGTG	13	58	Arabidopsis thaliana	cis-acting element involved in the abscisic acid responsiveness	Abscisic acid responsiveness
PaPRR8	ABRE	ACGTG	794	839	Arabidopsis thaliana	cis-acting element involved in the abscisic acid responsiveness	Abscisic acid responsiveness
PaPRR8	ABRE	ACGTG	845	890	Arabidopsis thaliana	cis-acting element involved in the abscisic acid responsiveness	Abscisic acid responsiveness
PaPRR9	ABRE	GCAACGTGTC	122	171	Hordeum vulgare	cis-acting element involved in the abscisic acid responsiveness	Abscisic acid responsiveness
PaPRR9	ABRE	CACGTG	124	170	Arabidopsis thaliana	cis-acting element involved in the abscisic acid responsiveness	Abscisic acid responsiveness
PaPRR9	ABRE	ACGTG	125	170	Arabidopsis thaliana	cis-acting element involved in the abscisic acid responsiveness	Abscisic acid responsiveness
PaPRR9	ABRE	ACGTG	195	240	Arabidopsis thaliana	cis-acting element involved in the abscisic acid responsiveness	Abscisic acid responsiveness
PaPRR9	ABRE	ACGTG	237	282	Arabidopsis thaliana	cis-acting element involved in the abscisic acid responsiveness	Abscisic acid responsiveness
PaPRR9	ABRE	ACGTG	267	312	Arabidopsis thaliana	cis-acting element involved in the abscisic acid responsiveness	Abscisic acid responsiveness
PaRR1	ABRE	ACGTG	278	323	Arabidopsis thaliana	cis-acting element involved in the abscisic acid responsiveness	Abscisic acid responsiveness
PaRR1	ABRE	CGTACGTGCA	310	359	Hordeum vulgare	cis-acting element involved in the abscisic acid responsiveness	Abscisic acid responsiveness
PaRR1	ABRE	ACGTG	706	751	Arabidopsis thaliana	cis-acting element involved in the abscisic acid responsiveness	Abscisic acid responsiveness
PaRR1	ABRE	ACGTG	1548	1593	Arabidopsis thaliana	cis-acting element involved in the abscisic acid responsiveness	Abscisic acid responsiveness
PaRR11	ABRE	GCCGCGTGGC	1229	1278	Oryza sativa	cis-acting element involved in the abscisic acid responsiveness	Abscisic acid responsiveness
PaRR12	ABRE	ACGTG	299	344	Arabidopsis thaliana	cis-acting element involved in the abscisic acid responsiveness	Abscisic acid responsiveness
PaRR14	ABRE	ACGTG	866	911	Arabidopsis thaliana	cis-acting element involved in the abscisic acid responsiveness	Abscisic acid responsiveness
PaRR15	ABRE	ACGTG	156	201	Arabidopsis thaliana	cis-acting element involved in the abscisic acid responsiveness	Abscisic acid responsiveness
PaRR15	ABRE	ACGTG	1833	1878	Arabidopsis thaliana	cis-acting element involved in the abscisic acid responsiveness	Abscisic acid responsiveness
PaRR16	ABRE	CACGTG	1109	1155	Arabidopsis thaliana	cis-acting element involved in the abscisic acid responsiveness	Abscisic acid responsiveness
PaRR16	ABRE	ACGTG	1110	1155	Arabidopsis thaliana	cis-acting element involved in the abscisic acid responsiveness	Abscisic acid responsiveness
PaRR17	ABRE	AACCCGG	975	1022	Arabidopsis thaliana	cis-acting element involved in the abscisic acid responsiveness	Abscisic acid responsiveness
PaRR17	ABRE	GACACGTGGC	1086	1135	Triticum aestivum	cis-acting element involved in the abscisic acid responsiveness	Abscisic acid responsiveness
PaRR17	ABRE	CACGTG	1088	1134	Arabidopsis thaliana	cis-acting element involved in the abscisic acid responsiveness	Abscisic acid responsiveness
PaRR17	ABRE	ACGTG	1089	1134	Arabidopsis thaliana	cis-acting element involved in the abscisic acid responsiveness	Abscisic acid responsiveness
PaRR18	ABRE	ACGTG	1940	1985	Arabidopsis thaliana	cis-acting element involved in the abscisic acid responsiveness	Abscisic acid responsiveness
PaRR19	ABRE	ACGTG	652	697	Arabidopsis thaliana	cis-acting element involved in the abscisic acid responsiveness	Abscisic acid responsiveness
PaRR19	ABRE	CACGTG	987	1033	Arabidopsis thaliana	cis-acting element involved in the abscisic acid responsiveness	Abscisic acid responsiveness
PaRR19	ABRE	ACGTG	988	1033	Arabidopsis thaliana	cis-acting element involved in the abscisic acid responsiveness	Abscisic acid responsiveness
PaRR19	ABRE	CACGTG	1517	1563	Arabidopsis thaliana	cis-acting element involved in the abscisic acid responsiveness	Abscisic acid responsiveness
PaRR19	ABRE	ACGTG	1518	1563	Arabidopsis thaliana	cis-acting element involved in the abscisic acid responsiveness	Abscisic acid responsiveness
PaRR2	ABRE	ACGTG	191	236	Arabidopsis thaliana	cis-acting element involved in the abscisic acid responsiveness	Abscisic acid responsiveness
PaRR2	ABRE	CGTACGTGCA	983	1032	Hordeum vulgare	cis-acting element involved in the abscisic acid responsiveness	Abscisic acid responsiveness
PaRR2	ABRE	ACGTG	985	1030	Arabidopsis thaliana	cis-acting element involved in the abscisic acid responsiveness	Abscisic acid responsiveness
PaRR2	ABRE	ACGTG	1156	1201	Arabidopsis thaliana	cis-acting element involved in the abscisic acid responsiveness	Abscisic acid responsiveness
PaRR21	ABRE	GACACGTACGT	410	460	Oryza sativa	cis-acting element involved in the abscisic acid responsiveness	Abscisic acid responsiveness
PaRR21	ABRE	ACGTG	414	459	Arabidopsis thaliana	cis-acting element involved in the abscisic acid responsiveness	Abscisic acid responsiveness
PaRR21	ABRE	ACGTG	737	782	Arabidopsis thaliana	cis-acting element involved in the abscisic acid responsiveness	Abscisic acid responsiveness
PaRR22	ABRE	ACGTG	1561	1606	Arabidopsis thaliana	cis-acting element involved in the abscisic acid responsiveness	Abscisic acid responsiveness
PaRR23	ABRE	ACGTG	515	560	Arabidopsis thaliana	cis-acting element involved in the abscisic acid responsiveness	Abscisic acid responsiveness
PaRR23	ABRE	ACGTG	1226	1271	Arabidopsis thaliana	cis-acting element involved in the abscisic acid responsiveness	Abscisic acid responsiveness
PaRR23	ABRE	ACGTG	1792	1837	Arabidopsis thaliana	cis-acting element involved in the abscisic acid responsiveness	Abscisic acid responsiveness
PaRR24	ABRE	ACGTG	1756	1801	Arabidopsis thaliana	cis-acting element involved in the abscisic acid responsiveness	Abscisic acid responsiveness
PaRR26	ABRE	CACGTG	80	126	Arabidopsis thaliana	cis-acting element involved in the abscisic acid responsiveness	Abscisic acid responsiveness
PaRR26	ABRE	ACGTG	81	126	Arabidopsis thaliana	cis-acting element involved in the abscisic acid responsiveness	Abscisic acid responsiveness
PaRR26	ABRE	ACGTG	169	214	Arabidopsis thaliana	cis-acting element involved in the abscisic acid responsiveness	Abscisic acid responsiveness
PaRR26	ABRE	CACGTG	1146	1192	Arabidopsis thaliana	cis-acting element involved in the abscisic acid responsiveness	Abscisic acid responsiveness
PaRR26	ABRE	ACGTG	1147	1192	Arabidopsis thaliana	cis-acting element involved in the abscisic acid responsiveness	Abscisic acid responsiveness
PaRR27	ABRE	ACGTG	1541	1586	Arabidopsis thaliana	cis-acting element involved in the abscisic acid responsiveness	Abscisic acid responsiveness
PaRR28	ABRE	ACGTG	295	340	Arabidopsis thaliana	cis-acting element involved in the abscisic acid responsiveness	Abscisic acid responsiveness
PaRR28	ABRE	CACGTG	500	546	Arabidopsis thaliana	cis-acting element involved in the abscisic acid responsiveness	Abscisic acid responsiveness
PaRR28	ABRE	ACGTG	501	546	Arabidopsis thaliana	cis-acting element involved in the abscisic acid responsiveness	Abscisic acid responsiveness
PaRR29	ABRE	ACGTG	1859	1904	Arabidopsis thaliana	cis-acting element involved in the abscisic acid responsiveness	Abscisic acid responsiveness
PaRR29	ABRE	ACGTG	1907	1952	Arabidopsis thaliana	cis-acting element involved in the abscisic acid responsiveness	Abscisic acid responsiveness
PaRR3	ABRE	ACGTG	312	357	Arabidopsis thaliana	cis-acting element involved in the abscisic acid responsiveness	Abscisic acid responsiveness
PaRR3	ABRE	ACGTG	1447	1492	Arabidopsis thaliana	cis-acting element involved in the abscisic acid responsiveness	Abscisic acid responsiveness
PaRR30	ABRE	CACGTG	1907	1953	Arabidopsis thaliana	cis-acting element involved in the abscisic acid responsiveness	Abscisic acid responsiveness
PaRR30	ABRE	ACGTG	1908	1953	Arabidopsis thaliana	cis-acting element involved in the abscisic acid responsiveness	Abscisic acid responsiveness
PaRR4	ABRE	ACGTG	224	269	Arabidopsis thaliana	cis-acting element involved in the abscisic acid responsiveness	Abscisic acid responsiveness
PaRR4	ABRE	ACGTG	668	713	Arabidopsis thaliana	cis-acting element involved in the abscisic acid responsiveness	Abscisic acid responsiveness
PaRR4	ABRE	ACGTG	1112	1157	Arabidopsis thaliana	cis-acting element involved in the abscisic acid responsiveness	Abscisic acid responsiveness
PaRR4	ABRE	ACGTG	1185	1230	Arabidopsis thaliana	cis-acting element involved in the abscisic acid responsiveness	Abscisic acid responsiveness
PaRR4	ABRE	ACGTG	1356	1401	Arabidopsis thaliana	cis-acting element involved in the abscisic acid responsiveness	Abscisic acid responsiveness
PaRR5	ABRE	ACGTG	1545	1590	Arabidopsis thaliana	cis-acting element involved in the abscisic acid responsiveness	Abscisic acid responsiveness
PaRR8	ABRE	ACGTG	1501	1546	Arabidopsis thaliana	cis-acting element involved in the abscisic acid responsiveness	Abscisic acid responsiveness
PaRR9	ABRE	CACGTG	346	392	Arabidopsis thaliana	cis-acting element involved in the abscisic acid responsiveness	Abscisic acid responsiveness
PaRR9	ABRE	ACGTG	347	392	Arabidopsis thaliana	cis-acting element involved in the abscisic acid responsiveness	Abscisic acid responsiveness
PaRR9	ABRE	ACGTG	455	500	Arabidopsis thaliana	cis-acting element involved in the abscisic acid responsiveness	Abscisic acid responsiveness
PaRR9	ABRE	ACGTG	1760	1805	Arabidopsis thaliana	cis-acting element involved in the abscisic acid responsiveness	Abscisic acid responsiveness
PaCKI1a	ERE	ATTTTAAA	775	823	Nicotiana glutinos		Ethylene-responsive element
PaCKI1b	ERE	ATTTTAAA	923	971	Nicotiana glutinos		Ethylene-responsive element
PaCSK	ERE	ATTTCATA	632	680	Nicotiana glutinos		Ethylene-responsive element
PaEIN4a	ERE	ATTTTAAA	166	214	Nicotiana glutinos		Ethylene-responsive element
PaEIN4a	ERE	ATTTTAAA	432	480	Nicotiana glutinos		Ethylene-responsive element
PaEIN4a	ERE	ATTTTAAA	635	683	Nicotiana glutinos		Ethylene-responsive element
PaEIN4a	ERE	ATTTTAAA	637	685	Nicotiana glutinos		Ethylene-responsive element
PaEIN4b	ERE	ATTTCATA	108	156	Nicotiana glutinos		Ethylene-responsive element
PaERS1	ERE	ATTTCATA	377	425	Nicotiana glutinos		Ethylene-responsive element
PaETR1b	ERE	ATTTTAAA	1462	1510	Nicotiana glutinos		Ethylene-responsive element
PaETR2a	ERE	ATTTTAAA	755	803	Nicotiana glutinos		Ethylene-responsive element
PaETR2a	ERE	ATTTTAAA	1597	1645	Nicotiana glutinos		Ethylene-responsive element
PaETR2a	ERE	ATTTTAAA	1787	1835	Nicotiana glutinos		Ethylene-responsive element
PaETR2a	ERE	ATTTTAAA	1801	1849	Nicotiana glutinos		Ethylene-responsive element
PaETR2c	ERE	ATTTTAAA	70	118	Nicotiana glutinos		Ethylene-responsive element
PaHK1	ERE	ATTTTAAA	909	957	Nicotiana glutinos		Ethylene-responsive element
PaHK1	ERE	ATTTTAAA	1066	1114	Nicotiana glutinos		Ethylene-responsive element
PaHK1	ERE	ATTTTAAA	1270	1318	Nicotiana glutinos		Ethylene-responsive element
PaHK1	ERE	ATTTTAAA	1328	1376	Nicotiana glutinos		Ethylene-responsive element
PaHK4	ERE	ATTTTAAA	851	899	Nicotiana glutinos		Ethylene-responsive element
PaHP1	ERE	ATTTTAAA	1367	1415	Nicotiana glutinos		Ethylene-responsive element
PaHP1	ERE	ATTTCATA	1504	1552	Nicotiana glutinos		Ethylene-responsive element
PaPDKa	ERE	ATTTCATA	511	559	Nicotiana glutinos		Ethylene-responsive element
PaPDKa	ERE	ATTTTAAA	990	1038	Nicotiana glutinos		Ethylene-responsive element
PaPDKa	ERE	ATTTTAAA	992	1040	Nicotiana glutinos		Ethylene-responsive element
PaPDKa	ERE	ATTTTAAA	1176	1224	Nicotiana glutinos		Ethylene-responsive element
PaPDKa	ERE	ATTTTAAA	1518	1566	Nicotiana glutinos		Ethylene-responsive element
PaPDKa	ERE	ATTTTAAA	1520	1568	Nicotiana glutinos		Ethylene-responsive element
PaPDKb	ERE	ATTTTAAA	616	664	Nicotiana glutinos		Ethylene-responsive element
PaPDKb	ERE	ATTTTAAA	1070	1118	Nicotiana glutinos		Ethylene-responsive element
PaPHP1	ERE	ATTTCATA	1758	1806	Nicotiana glutinos		Ethylene-responsive element
PaPHP1	ERE	ATTTTAAA	1923	1971	Nicotiana glutinos		Ethylene-responsive element
PaPHYA	ERE	ATTTTAAA	1623	1671	Nicotiana glutinos		Ethylene-responsive element
PaPHYBa	ERE	ATTTTAAA	-10	38	Nicotiana glutinos		Ethylene-responsive element
PaPHYBa	ERE	ATTTCATA	657	705	Nicotiana glutinos		Ethylene-responsive element
PaPHYBa	ERE	ATTTCATA	970	1018	Nicotiana glutinos		Ethylene-responsive element
PaPHYBb	ERE	ATTTTAAA	468	516	Nicotiana glutinos		Ethylene-responsive element
PaPHYBb	ERE	ATTTTAAA	470	518	Nicotiana glutinos		Ethylene-responsive element
PaPHYBb	ERE	ATTTTAAA	1229	1277	Nicotiana glutinos		Ethylene-responsive element
PaPHYBb	ERE	ATTTTAAA	1931	1979	Nicotiana glutinos		Ethylene-responsive element
PaPHYC	ERE	ATTTCATA	444	492	Nicotiana glutinos		Ethylene-responsive element
PaPHYC	ERE	ATTTTAAA	1029	1077	Nicotiana glutinos		Ethylene-responsive element
PaPHYC	ERE	ATTTTAAA	1504	1552	Nicotiana glutinos		Ethylene-responsive element
PaPHYE	ERE	ATTTTAAA	205	253	Nicotiana glutinos		Ethylene-responsive element
PaPRR2	ERE	ATTTTAAA	13	61	Nicotiana glutinos		Ethylene-responsive element
PaPRR2	ERE	ATTTTAAA	449	497	Nicotiana glutinos		Ethylene-responsive element
PaPRR2	ERE	ATTTTAAA	663	711	Nicotiana glutinos		Ethylene-responsive element
PaPRR4	ERE	ATTTTAAA	22	70	Nicotiana glutinos		Ethylene-responsive element
PaPRR5	ERE	ATTTTAAA	82	130	Nicotiana glutinos		Ethylene-responsive element
PaPRR5	ERE	ATTTTAAA	731	779	Nicotiana glutinos		Ethylene-responsive element
PaPRR5	ERE	ATTTTAAA	1137	1185	Nicotiana glutinos		Ethylene-responsive element
PaPRR6	ERE	ATTTTAAA	242	290	Nicotiana glutinos		Ethylene-responsive element
PaPRR6	ERE	ATTTTAAA	1438	1486	Nicotiana glutinos		Ethylene-responsive element
PaPRR7	ERE	ATTTTAAA	1129	1177	Nicotiana glutinos		Ethylene-responsive element
PaPRR7	ERE	ATTTTAAA	1385	1433	Nicotiana glutinos		Ethylene-responsive element
PaPRR8	ERE	ATTTTAAA	692	740	Nicotiana glutinos		Ethylene-responsive element
PaRR1	ERE	ATTTTAAA	866	914	Nicotiana glutinos		Ethylene-responsive element
PaRR12	ERE	ATTTTAAA	36	84	Nicotiana glutinos		Ethylene-responsive element
PaRR12	ERE	ATTTTAAA	1235	1283	Nicotiana glutinos		Ethylene-responsive element
PaRR13	ERE	ATTTCATA	650	698	Nicotiana glutinos		Ethylene-responsive element
PaRR14	ERE	ATTTCATA	1311	1359	Nicotiana glutinos		Ethylene-responsive element
PaRR15	ERE	ATTTTAAA	630	678	Nicotiana glutinos		Ethylene-responsive element
PaRR16	ERE	ATTTTAAA	696	744	Nicotiana glutinos		Ethylene-responsive element
PaRR17	ERE	ATTTTAAA	1290	1338	Nicotiana glutinos		Ethylene-responsive element
PaRR2	ERE	ATTTTAAA	147	195	Nicotiana glutinos		Ethylene-responsive element
PaRR21	ERE	ATTTTAAA	1331	1379	Nicotiana glutinos		Ethylene-responsive element
PaRR22	ERE	ATTTTAAA	338	386	Nicotiana glutinos		Ethylene-responsive element
PaRR22	ERE	ATTTTAAA	414	462	Nicotiana glutinos		Ethylene-responsive element
PaRR22	ERE	ATTTTAAA	656	704	Nicotiana glutinos		Ethylene-responsive element
PaRR22	ERE	ATTTCATA	1214	1262	Nicotiana glutinos		Ethylene-responsive element
PaRR24	ERE	ATTTTAAA	1119	1167	Nicotiana glutinos		Ethylene-responsive element
PaRR27	ERE	ATTTTAAA	196	244	Nicotiana glutinos		Ethylene-responsive element
PaRR28	ERE	ATTTCATA	1670	1718	Nicotiana glutinos		Ethylene-responsive element
PaRR29	ERE	ATTTTAAA	811	859	Nicotiana glutinos		Ethylene-responsive element
PaRR29	ERE	ATTTCATA	1677	1725	Nicotiana glutinos		Ethylene-responsive element
PaRR30	ERE	ATTTCATA	1673	1721	Nicotiana glutinos		Ethylene-responsive element
PaRR5	ERE	ATTTTAAA	1193	1241	Nicotiana glutinos		Ethylene-responsive element
PaRR5	ERE	ATTTTAAA	1232	1280	Nicotiana glutinos		Ethylene-responsive element
PaRR5	ERE	ATTTTAAA	1283	1331	Nicotiana glutinos		Ethylene-responsive element
PaRR6	ERE	ATTTTAAA	949	997	Nicotiana glutinos		Ethylene-responsive element
PaRR7	ERE	ATTTCATA	1675	1723	Nicotiana glutinos		Ethylene-responsive element
PaRR8	ERE	ATTTTAAA	34	82	Nicotiana glutinos		Ethylene-responsive element
PaRR8	ERE	ATTTTAAA	44	92	Nicotiana glutinos		Ethylene-responsive element
PaRR8	ERE	ATTTTAAA	46	94	Nicotiana glutinos		Ethylene-responsive element
PaRR8	ERE	ATTTTAAA	691	739	Nicotiana glutinos		Ethylene-responsive element
PaRR8	ERE	ATTTTAAA	958	1006	Nicotiana glutinos		Ethylene-responsive element
PaRR9	ERE	ATTTTAAA	443	491	Nicotiana glutinos		Ethylene-responsive element
PaCKI1c	CGTCA-motif	CGTCA	145	190	Hordeum vulgare	cis-acting regulatory element involved in the MeJA-responsiveness	MeJA-responsiveness
PaCKI1c	TGACG-motif	TGACG	145	190	Hordeum vulgare	cis-acting regulatory element involved in the MeJA-responsiveness	MeJA-responsiveness
PaCKI2	TGACG-motif	TGACG	390	435	Hordeum vulgare	cis-acting regulatory element involved in the MeJA-responsiveness	MeJA-responsiveness
PaCKI2	CGTCA-motif	CGTCA	390	435	Hordeum vulgare	cis-acting regulatory element involved in the MeJA-responsiveness	MeJA-responsiveness
PaCSK	CGTCA-motif	CGTCA	956	1001	Hordeum vulgare	cis-acting regulatory element involved in the MeJA-responsiveness	MeJA-responsiveness
PaCSK	CGTCA-motif	CGTCA	1214	1259	Hordeum vulgare	cis-acting regulatory element involved in the MeJA-responsiveness	MeJA-responsiveness
PaCSK	CGTCA-motif	CGTCA	1406	1451	Hordeum vulgare	cis-acting regulatory element involved in the MeJA-responsiveness	MeJA-responsiveness
PaCSK	CGTCA-motif	CGTCA	1710	1755	Hordeum vulgare	cis-acting regulatory element involved in the MeJA-responsiveness	MeJA-responsiveness
PaCSK	TGACG-motif	TGACG	956	1001	Hordeum vulgare	cis-acting regulatory element involved in the MeJA-responsiveness	MeJA-responsiveness
PaCSK	TGACG-motif	TGACG	1214	1259	Hordeum vulgare	cis-acting regulatory element involved in the MeJA-responsiveness	MeJA-responsiveness
PaCSK	TGACG-motif	TGACG	1406	1451	Hordeum vulgare	cis-acting regulatory element involved in the MeJA-responsiveness	MeJA-responsiveness
PaCSK	TGACG-motif	TGACG	1710	1755	Hordeum vulgare	cis-acting regulatory element involved in the MeJA-responsiveness	MeJA-responsiveness
PaEIN4a	CGTCA-motif	CGTCA	334	379	Hordeum vulgare	cis-acting regulatory element involved in the MeJA-responsiveness	MeJA-responsiveness
PaEIN4a	CGTCA-motif	CGTCA	684	729	Hordeum vulgare	cis-acting regulatory element involved in the MeJA-responsiveness	MeJA-responsiveness
PaEIN4a	CGTCA-motif	CGTCA	749	794	Hordeum vulgare	cis-acting regulatory element involved in the MeJA-responsiveness	MeJA-responsiveness
PaEIN4a	CGTCA-motif	CGTCA	754	799	Hordeum vulgare	cis-acting regulatory element involved in the MeJA-responsiveness	MeJA-responsiveness
PaEIN4a	TGACG-motif	TGACG	334	379	Hordeum vulgare	cis-acting regulatory element involved in the MeJA-responsiveness	MeJA-responsiveness
PaEIN4a	TGACG-motif	TGACG	684	729	Hordeum vulgare	cis-acting regulatory element involved in the MeJA-responsiveness	MeJA-responsiveness
PaEIN4a	TGACG-motif	TGACG	749	794	Hordeum vulgare	cis-acting regulatory element involved in the MeJA-responsiveness	MeJA-responsiveness
PaEIN4a	TGACG-motif	TGACG	754	799	Hordeum vulgare	cis-acting regulatory element involved in the MeJA-responsiveness	MeJA-responsiveness
PaEIN4b	CGTCA-motif	CGTCA	668	713	Hordeum vulgare	cis-acting regulatory element involved in the MeJA-responsiveness	MeJA-responsiveness
PaEIN4b	CGTCA-motif	CGTCA	1200	1245	Hordeum vulgare	cis-acting regulatory element involved in the MeJA-responsiveness	MeJA-responsiveness
PaEIN4b	TGACG-motif	TGACG	668	713	Hordeum vulgare	cis-acting regulatory element involved in the MeJA-responsiveness	MeJA-responsiveness
PaEIN4b	TGACG-motif	TGACG	1200	1245	Hordeum vulgare	cis-acting regulatory element involved in the MeJA-responsiveness	MeJA-responsiveness
PaETR1b	CGTCA-motif	CGTCA	448	493	Hordeum vulgare	cis-acting regulatory element involved in the MeJA-responsiveness	MeJA-responsiveness
PaETR1b	CGTCA-motif	CGTCA	1262	1307	Hordeum vulgare	cis-acting regulatory element involved in the MeJA-responsiveness	MeJA-responsiveness
PaETR1b	TGACG-motif	TGACG	448	493	Hordeum vulgare	cis-acting regulatory element involved in the MeJA-responsiveness	MeJA-responsiveness
PaETR1b	TGACG-motif	TGACG	1262	1307	Hordeum vulgare	cis-acting regulatory element involved in the MeJA-responsiveness	MeJA-responsiveness
PaETR2a	CGTCA-motif	CGTCA	589	634	Hordeum vulgare	cis-acting regulatory element involved in the MeJA-responsiveness	MeJA-responsiveness
PaETR2a	TGACG-motif	TGACG	589	634	Hordeum vulgare	cis-acting regulatory element involved in the MeJA-responsiveness	MeJA-responsiveness
PaETR2c	TGACG-motif	TGACG	785	830	Hordeum vulgare	cis-acting regulatory element involved in the MeJA-responsiveness	MeJA-responsiveness
PaETR2c	CGTCA-motif	CGTCA	785	830	Hordeum vulgare	cis-acting regulatory element involved in the MeJA-responsiveness	MeJA-responsiveness
PaHK1	TGACG-motif	TGACG	1174	1219	Hordeum vulgare	cis-acting regulatory element involved in the MeJA-responsiveness	MeJA-responsiveness
PaHK1	CGTCA-motif	CGTCA	1174	1219	Hordeum vulgare	cis-acting regulatory element involved in the MeJA-responsiveness	MeJA-responsiveness
PaHK3	CGTCA-motif	CGTCA	313	358	Hordeum vulgare	cis-acting regulatory element involved in the MeJA-responsiveness	MeJA-responsiveness
PaHK3	CGTCA-motif	CGTCA	626	671	Hordeum vulgare	cis-acting regulatory element involved in the MeJA-responsiveness	MeJA-responsiveness
PaHK3	CGTCA-motif	CGTCA	720	765	Hordeum vulgare	cis-acting regulatory element involved in the MeJA-responsiveness	MeJA-responsiveness
PaHK3	TGACG-motif	TGACG	313	358	Hordeum vulgare	cis-acting regulatory element involved in the MeJA-responsiveness	MeJA-responsiveness
PaHK3	TGACG-motif	TGACG	626	671	Hordeum vulgare	cis-acting regulatory element involved in the MeJA-responsiveness	MeJA-responsiveness
PaHK3	TGACG-motif	TGACG	720	765	Hordeum vulgare	cis-acting regulatory element involved in the MeJA-responsiveness	MeJA-responsiveness
PaHP1	CGTCA-motif	CGTCA	1531	1576	Hordeum vulgare	cis-acting regulatory element involved in the MeJA-responsiveness	MeJA-responsiveness
PaHP1	TGACG-motif	TGACG	1531	1576	Hordeum vulgare	cis-acting regulatory element involved in the MeJA-responsiveness	MeJA-responsiveness
PaHP3	TGACG-motif	TGACG	-10	35	Hordeum vulgare	cis-acting regulatory element involved in the MeJA-responsiveness	MeJA-responsiveness
PaHP3	CGTCA-motif	CGTCA	-10	35	Hordeum vulgare	cis-acting regulatory element involved in the MeJA-responsiveness	MeJA-responsiveness
PaHP4	CGTCA-motif	CGTCA	986	1031	Hordeum vulgare	cis-acting regulatory element involved in the MeJA-responsiveness	MeJA-responsiveness
PaHP4	TGACG-motif	TGACG	986	1031	Hordeum vulgare	cis-acting regulatory element involved in the MeJA-responsiveness	MeJA-responsiveness
PaHP5	TGACG-motif	TGACG	1678	1723	Hordeum vulgare	cis-acting regulatory element involved in the MeJA-responsiveness	MeJA-responsiveness
PaHP5	CGTCA-motif	CGTCA	1678	1723	Hordeum vulgare	cis-acting regulatory element involved in the MeJA-responsiveness	MeJA-responsiveness
PaHP7	CGTCA-motif	CGTCA	182	227	Hordeum vulgare	cis-acting regulatory element involved in the MeJA-responsiveness	MeJA-responsiveness
PaHP7	CGTCA-motif	CGTCA	637	682	Hordeum vulgare	cis-acting regulatory element involved in the MeJA-responsiveness	MeJA-responsiveness
PaHP7	CGTCA-motif	CGTCA	815	860	Hordeum vulgare	cis-acting regulatory element involved in the MeJA-responsiveness	MeJA-responsiveness
PaHP7	CGTCA-motif	CGTCA	1654	1699	Hordeum vulgare	cis-acting regulatory element involved in the MeJA-responsiveness	MeJA-responsiveness
PaHP7	TGACG-motif	TGACG	182	227	Hordeum vulgare	cis-acting regulatory element involved in the MeJA-responsiveness	MeJA-responsiveness
PaHP7	TGACG-motif	TGACG	637	682	Hordeum vulgare	cis-acting regulatory element involved in the MeJA-responsiveness	MeJA-responsiveness
PaHP7	TGACG-motif	TGACG	815	860	Hordeum vulgare	cis-acting regulatory element involved in the MeJA-responsiveness	MeJA-responsiveness
PaHP7	TGACG-motif	TGACG	1654	1699	Hordeum vulgare	cis-acting regulatory element involved in the MeJA-responsiveness	MeJA-responsiveness
PaPHP1	CGTCA-motif	CGTCA	307	352	Hordeum vulgare	cis-acting regulatory element involved in the MeJA-responsiveness	MeJA-responsiveness
PaPHP1	TGACG-motif	TGACG	307	352	Hordeum vulgare	cis-acting regulatory element involved in the MeJA-responsiveness	MeJA-responsiveness
PaPHYA	TGACG-motif	TGACG	1890	1935	Hordeum vulgare	cis-acting regulatory element involved in the MeJA-responsiveness	MeJA-responsiveness
PaPHYA	CGTCA-motif	CGTCA	1890	1935	Hordeum vulgare	cis-acting regulatory element involved in the MeJA-responsiveness	MeJA-responsiveness
PaPHYBa	CGTCA-motif	CGTCA	517	562	Hordeum vulgare	cis-acting regulatory element involved in the MeJA-responsiveness	MeJA-responsiveness
PaPHYBa	CGTCA-motif	CGTCA	625	670	Hordeum vulgare	cis-acting regulatory element involved in the MeJA-responsiveness	MeJA-responsiveness
PaPHYBa	CGTCA-motif	CGTCA	1114	1159	Hordeum vulgare	cis-acting regulatory element involved in the MeJA-responsiveness	MeJA-responsiveness
PaPHYBa	TGACG-motif	TGACG	517	562	Hordeum vulgare	cis-acting regulatory element involved in the MeJA-responsiveness	MeJA-responsiveness
PaPHYBa	TGACG-motif	TGACG	625	670	Hordeum vulgare	cis-acting regulatory element involved in the MeJA-responsiveness	MeJA-responsiveness
PaPHYBa	TGACG-motif	TGACG	1114	1159	Hordeum vulgare	cis-acting regulatory element involved in the MeJA-responsiveness	MeJA-responsiveness
PaPHYBb	CGTCA-motif	CGTCA	592	637	Hordeum vulgare	cis-acting regulatory element involved in the MeJA-responsiveness	MeJA-responsiveness
PaPHYBb	TGACG-motif	TGACG	592	637	Hordeum vulgare	cis-acting regulatory element involved in the MeJA-responsiveness	MeJA-responsiveness
PaPHYE	TGACG-motif	TGACG	1437	1482	Hordeum vulgare	cis-acting regulatory element involved in the MeJA-responsiveness	MeJA-responsiveness
PaPHYE	CGTCA-motif	CGTCA	1437	1482	Hordeum vulgare	cis-acting regulatory element involved in the MeJA-responsiveness	MeJA-responsiveness
PaPRR1	CGTCA-motif	CGTCA	1429	1474	Hordeum vulgare	cis-acting regulatory element involved in the MeJA-responsiveness	MeJA-responsiveness
PaPRR1	TGACG-motif	TGACG	1429	1474	Hordeum vulgare	cis-acting regulatory element involved in the MeJA-responsiveness	MeJA-responsiveness
PaPRR10	TGACG-motif	TGACG	625	670	Hordeum vulgare	cis-acting regulatory element involved in the MeJA-responsiveness	MeJA-responsiveness
PaPRR10	TGACG-motif	TGACG	840	885	Hordeum vulgare	cis-acting regulatory element involved in the MeJA-responsiveness	MeJA-responsiveness
PaPRR10	CGTCA-motif	CGTCA	625	670	Hordeum vulgare	cis-acting regulatory element involved in the MeJA-responsiveness	MeJA-responsiveness
PaPRR10	CGTCA-motif	CGTCA	840	885	Hordeum vulgare	cis-acting regulatory element involved in the MeJA-responsiveness	MeJA-responsiveness
PaPRR3	CGTCA-motif	CGTCA	1139	1184	Hordeum vulgare	cis-acting regulatory element involved in the MeJA-responsiveness	MeJA-responsiveness
PaPRR3	TGACG-motif	TGACG	1139	1184	Hordeum vulgare	cis-acting regulatory element involved in the MeJA-responsiveness	MeJA-responsiveness
PaPRR4	TGACG-motif	TGACG	163	208	Hordeum vulgare	cis-acting regulatory element involved in the MeJA-responsiveness	MeJA-responsiveness
PaPRR4	TGACG-motif	TGACG	480	525	Hordeum vulgare	cis-acting regulatory element involved in the MeJA-responsiveness	MeJA-responsiveness
PaPRR4	TGACG-motif	TGACG	755	800	Hordeum vulgare	cis-acting regulatory element involved in the MeJA-responsiveness	MeJA-responsiveness
PaPRR4	CGTCA-motif	CGTCA	163	208	Hordeum vulgare	cis-acting regulatory element involved in the MeJA-responsiveness	MeJA-responsiveness
PaPRR4	CGTCA-motif	CGTCA	480	525	Hordeum vulgare	cis-acting regulatory element involved in the MeJA-responsiveness	MeJA-responsiveness
PaPRR4	CGTCA-motif	CGTCA	755	800	Hordeum vulgare	cis-acting regulatory element involved in the MeJA-responsiveness	MeJA-responsiveness
PaPRR6	CGTCA-motif	CGTCA	1157	1202	Hordeum vulgare	cis-acting regulatory element involved in the MeJA-responsiveness	MeJA-responsiveness
PaPRR6	CGTCA-motif	CGTCA	1178	1223	Hordeum vulgare	cis-acting regulatory element involved in the MeJA-responsiveness	MeJA-responsiveness
PaPRR6	CGTCA-motif	CGTCA	1496	1541	Hordeum vulgare	cis-acting regulatory element involved in the MeJA-responsiveness	MeJA-responsiveness
PaPRR6	CGTCA-motif	CGTCA	1899	1944	Hordeum vulgare	cis-acting regulatory element involved in the MeJA-responsiveness	MeJA-responsiveness
PaPRR6	TGACG-motif	TGACG	1157	1202	Hordeum vulgare	cis-acting regulatory element involved in the MeJA-responsiveness	MeJA-responsiveness
PaPRR6	TGACG-motif	TGACG	1178	1223	Hordeum vulgare	cis-acting regulatory element involved in the MeJA-responsiveness	MeJA-responsiveness
PaPRR6	TGACG-motif	TGACG	1496	1541	Hordeum vulgare	cis-acting regulatory element involved in the MeJA-responsiveness	MeJA-responsiveness
PaPRR6	TGACG-motif	TGACG	1899	1944	Hordeum vulgare	cis-acting regulatory element involved in the MeJA-responsiveness	MeJA-responsiveness
PaPRR7	CGTCA-motif	CGTCA	1624	1669	Hordeum vulgare	cis-acting regulatory element involved in the MeJA-responsiveness	MeJA-responsiveness
PaPRR7	CGTCA-motif	CGTCA	1821	1866	Hordeum vulgare	cis-acting regulatory element involved in the MeJA-responsiveness	MeJA-responsiveness
PaPRR7	TGACG-motif	TGACG	1624	1669	Hordeum vulgare	cis-acting regulatory element involved in the MeJA-responsiveness	MeJA-responsiveness
PaPRR7	TGACG-motif	TGACG	1821	1866	Hordeum vulgare	cis-acting regulatory element involved in the MeJA-responsiveness	MeJA-responsiveness
PaPRR8	CGTCA-motif	CGTCA	15	60	Hordeum vulgare	cis-acting regulatory element involved in the MeJA-responsiveness	MeJA-responsiveness
PaPRR8	CGTCA-motif	CGTCA	792	837	Hordeum vulgare	cis-acting regulatory element involved in the MeJA-responsiveness	MeJA-responsiveness
PaPRR8	CGTCA-motif	CGTCA	847	892	Hordeum vulgare	cis-acting regulatory element involved in the MeJA-responsiveness	MeJA-responsiveness
PaPRR8	CGTCA-motif	CGTCA	1068	1113	Hordeum vulgare	cis-acting regulatory element involved in the MeJA-responsiveness	MeJA-responsiveness
PaPRR8	TGACG-motif	TGACG	15	60	Hordeum vulgare	cis-acting regulatory element involved in the MeJA-responsiveness	MeJA-responsiveness
PaPRR8	TGACG-motif	TGACG	792	837	Hordeum vulgare	cis-acting regulatory element involved in the MeJA-responsiveness	MeJA-responsiveness
PaPRR8	TGACG-motif	TGACG	847	892	Hordeum vulgare	cis-acting regulatory element involved in the MeJA-responsiveness	MeJA-responsiveness
PaPRR8	TGACG-motif	TGACG	1068	1113	Hordeum vulgare	cis-acting regulatory element involved in the MeJA-responsiveness	MeJA-responsiveness
PaPRR9	CGTCA-motif	CGTCA	10	55	Hordeum vulgare	cis-acting regulatory element involved in the MeJA-responsiveness	MeJA-responsiveness
PaPRR9	CGTCA-motif	CGTCA	269	314	Hordeum vulgare	cis-acting regulatory element involved in the MeJA-responsiveness	MeJA-responsiveness
PaPRR9	TGACG-motif	TGACG	10	55	Hordeum vulgare	cis-acting regulatory element involved in the MeJA-responsiveness	MeJA-responsiveness
PaPRR9	TGACG-motif	TGACG	269	314	Hordeum vulgare	cis-acting regulatory element involved in the MeJA-responsiveness	MeJA-responsiveness
PaRR1	CGTCA-motif	CGTCA	1721	1766	Hordeum vulgare	cis-acting regulatory element involved in the MeJA-responsiveness	MeJA-responsiveness
PaRR1	TGACG-motif	TGACG	1721	1766	Hordeum vulgare	cis-acting regulatory element involved in the MeJA-responsiveness	MeJA-responsiveness
PaRR10	CGTCA-motif	CGTCA	137	182	Hordeum vulgare	cis-acting regulatory element involved in the MeJA-responsiveness	MeJA-responsiveness
PaRR10	CGTCA-motif	CGTCA	1077	1122	Hordeum vulgare	cis-acting regulatory element involved in the MeJA-responsiveness	MeJA-responsiveness
PaRR10	TGACG-motif	TGACG	137	182	Hordeum vulgare	cis-acting regulatory element involved in the MeJA-responsiveness	MeJA-responsiveness
PaRR10	TGACG-motif	TGACG	1077	1122	Hordeum vulgare	cis-acting regulatory element involved in the MeJA-responsiveness	MeJA-responsiveness
PaRR13	CGTCA-motif	CGTCA	1184	1229	Hordeum vulgare	cis-acting regulatory element involved in the MeJA-responsiveness	MeJA-responsiveness
PaRR13	TGACG-motif	TGACG	1184	1229	Hordeum vulgare	cis-acting regulatory element involved in the MeJA-responsiveness	MeJA-responsiveness
PaRR14	CGTCA-motif	CGTCA	606	651	Hordeum vulgare	cis-acting regulatory element involved in the MeJA-responsiveness	MeJA-responsiveness
PaRR14	TGACG-motif	TGACG	606	651	Hordeum vulgare	cis-acting regulatory element involved in the MeJA-responsiveness	MeJA-responsiveness
PaRR15	CGTCA-motif	CGTCA	1021	1066	Hordeum vulgare	cis-acting regulatory element involved in the MeJA-responsiveness	MeJA-responsiveness
PaRR15	CGTCA-motif	CGTCA	1559	1604	Hordeum vulgare	cis-acting regulatory element involved in the MeJA-responsiveness	MeJA-responsiveness
PaRR15	TGACG-motif	TGACG	1021	1066	Hordeum vulgare	cis-acting regulatory element involved in the MeJA-responsiveness	MeJA-responsiveness
PaRR15	TGACG-motif	TGACG	1559	1604	Hordeum vulgare	cis-acting regulatory element involved in the MeJA-responsiveness	MeJA-responsiveness
PaRR16	CGTCA-motif	CGTCA	1012	1057	Hordeum vulgare	cis-acting regulatory element involved in the MeJA-responsiveness	MeJA-responsiveness
PaRR16	TGACG-motif	TGACG	1012	1057	Hordeum vulgare	cis-acting regulatory element involved in the MeJA-responsiveness	MeJA-responsiveness
PaRR19	CGTCA-motif	CGTCA	888	933	Hordeum vulgare	cis-acting regulatory element involved in the MeJA-responsiveness	MeJA-responsiveness
PaRR19	TGACG-motif	TGACG	888	933	Hordeum vulgare	cis-acting regulatory element involved in the MeJA-responsiveness	MeJA-responsiveness
PaRR2	CGTCA-motif	CGTCA	653	698	Hordeum vulgare	cis-acting regulatory element involved in the MeJA-responsiveness	MeJA-responsiveness
PaRR2	CGTCA-motif	CGTCA	1068	1113	Hordeum vulgare	cis-acting regulatory element involved in the MeJA-responsiveness	MeJA-responsiveness
PaRR2	TGACG-motif	TGACG	653	698	Hordeum vulgare	cis-acting regulatory element involved in the MeJA-responsiveness	MeJA-responsiveness
PaRR2	TGACG-motif	TGACG	1068	1113	Hordeum vulgare	cis-acting regulatory element involved in the MeJA-responsiveness	MeJA-responsiveness
PaRR21	CGTCA-motif	CGTCA	1397	1442	Hordeum vulgare	cis-acting regulatory element involved in the MeJA-responsiveness	MeJA-responsiveness
PaRR21	TGACG-motif	TGACG	1397	1442	Hordeum vulgare	cis-acting regulatory element involved in the MeJA-responsiveness	MeJA-responsiveness
PaRR22	TGACG-motif	TGACG	768	813	Hordeum vulgare	cis-acting regulatory element involved in the MeJA-responsiveness	MeJA-responsiveness
PaRR22	CGTCA-motif	CGTCA	768	813	Hordeum vulgare	cis-acting regulatory element involved in the MeJA-responsiveness	MeJA-responsiveness
PaRR23	TGACG-motif	TGACG	1224	1269	Hordeum vulgare	cis-acting regulatory element involved in the MeJA-responsiveness	MeJA-responsiveness
PaRR23	CGTCA-motif	CGTCA	1224	1269	Hordeum vulgare	cis-acting regulatory element involved in the MeJA-responsiveness	MeJA-responsiveness
PaRR26	CGTCA-motif	CGTCA	449	494	Hordeum vulgare	cis-acting regulatory element involved in the MeJA-responsiveness	MeJA-responsiveness
PaRR26	CGTCA-motif	CGTCA	1251	1296	Hordeum vulgare	cis-acting regulatory element involved in the MeJA-responsiveness	MeJA-responsiveness
PaRR26	CGTCA-motif	CGTCA	1269	1314	Hordeum vulgare	cis-acting regulatory element involved in the MeJA-responsiveness	MeJA-responsiveness
PaRR26	TGACG-motif	TGACG	449	494	Hordeum vulgare	cis-acting regulatory element involved in the MeJA-responsiveness	MeJA-responsiveness
PaRR26	TGACG-motif	TGACG	1251	1296	Hordeum vulgare	cis-acting regulatory element involved in the MeJA-responsiveness	MeJA-responsiveness
PaRR26	TGACG-motif	TGACG	1269	1314	Hordeum vulgare	cis-acting regulatory element involved in the MeJA-responsiveness	MeJA-responsiveness
PaRR28	TGACG-motif	TGACG	768	813	Hordeum vulgare	cis-acting regulatory element involved in the MeJA-responsiveness	MeJA-responsiveness
PaRR28	CGTCA-motif	CGTCA	768	813	Hordeum vulgare	cis-acting regulatory element involved in the MeJA-responsiveness	MeJA-responsiveness
PaRR29	CGTCA-motif	CGTCA	663	708	Hordeum vulgare	cis-acting regulatory element involved in the MeJA-responsiveness	MeJA-responsiveness
PaRR29	TGACG-motif	TGACG	663	708	Hordeum vulgare	cis-acting regulatory element involved in the MeJA-responsiveness	MeJA-responsiveness
PaRR4	TGACG-motif	TGACG	1269	1314	Hordeum vulgare	cis-acting regulatory element involved in the MeJA-responsiveness	MeJA-responsiveness
PaRR4	TGACG-motif	TGACG	1532	1577	Hordeum vulgare	cis-acting regulatory element involved in the MeJA-responsiveness	MeJA-responsiveness
PaRR4	CGTCA-motif	CGTCA	1269	1314	Hordeum vulgare	cis-acting regulatory element involved in the MeJA-responsiveness	MeJA-responsiveness
PaRR4	CGTCA-motif	CGTCA	1532	1577	Hordeum vulgare	cis-acting regulatory element involved in the MeJA-responsiveness	MeJA-responsiveness
PaRR5	TGACG-motif	TGACG	977	1022	Hordeum vulgare	cis-acting regulatory element involved in the MeJA-responsiveness	MeJA-responsiveness
PaRR5	CGTCA-motif	CGTCA	977	1022	Hordeum vulgare	cis-acting regulatory element involved in the MeJA-responsiveness	MeJA-responsiveness
PaRR7	CGTCA-motif	CGTCA	885	930	Hordeum vulgare	cis-acting regulatory element involved in the MeJA-responsiveness	MeJA-responsiveness
PaRR7	TGACG-motif	TGACG	885	930	Hordeum vulgare	cis-acting regulatory element involved in the MeJA-responsiveness	MeJA-responsiveness
PaRR9	TGACG-motif	TGACG	457	502	Hordeum vulgare	cis-acting regulatory element involved in the MeJA-responsiveness	MeJA-responsiveness
PaRR9	CGTCA-motif	CGTCA	457	502	Hordeum vulgare	cis-acting regulatory element involved in the MeJA-responsiveness	MeJA-responsiveness
PaCKI1b	TCA-element	CCATCTTTTT	1617	1666	Nicotiana tabacum	cis-acting element involved in salicylic acid responsiveness	Salicylic acid responsiveness
PaCKI1c	TCA-element	TCAGAAGAGG	502	551	Brassica oleracea	cis-acting element involved in salicylic acid responsiveness	Salicylic acid responsiveness
PaCKI1c	TCA-element	TCAGAAGAGG	1791	1840	Brassica oleracea	cis-acting element involved in salicylic acid responsiveness	Salicylic acid responsiveness
PaCKI1c	SARE	TTCGACCATCTT	1721	1772	Nicotiana tabacum	cis-acting element involved in salicylic acid responsiveness	Salicylic acid responsiveness
PaCKI2	TCA-element	CCATCTTTTT	1599	1648	Nicotiana tabacum	cis-acting element involved in salicylic acid responsiveness	Salicylic acid responsiveness
PaETR1a	TCA-element	CCATCTTTTT	687	736	Nicotiana tabacum	cis-acting element involved in salicylic acid responsiveness	Salicylic acid responsiveness
PaETR1a	TCA-element	CCATCTTTTT	715	764	Nicotiana tabacum	cis-acting element involved in salicylic acid responsiveness	Salicylic acid responsiveness
PaETR2a	TCA-element	CCATCTTTTT	1338	1387	Nicotiana tabacum	cis-acting element involved in salicylic acid responsiveness	Salicylic acid responsiveness
PaHK2	TCA-element	CCATCTTTTT	1675	1724	Nicotiana tabacum	cis-acting element involved in salicylic acid responsiveness	Salicylic acid responsiveness
PaHP6	TCA-element	CCATCTTTTT	1106	1155	Nicotiana tabacum	cis-acting element involved in salicylic acid responsiveness	Salicylic acid responsiveness
PaPHP1	TCA-element	CCATCTTTTT	1391	1440	Nicotiana tabacum	cis-acting element involved in salicylic acid responsiveness	Salicylic acid responsiveness
PaPHP3	TCA-element	CCATCTTTTT	1105	1154	Nicotiana tabacum	cis-acting element involved in salicylic acid responsiveness	Salicylic acid responsiveness
PaPHYA	TCA-element	CCATCTTTTT	1308	1357	Nicotiana tabacum	cis-acting element involved in salicylic acid responsiveness	Salicylic acid responsiveness
PaPHYBa	TCA-element	CCATCTTTTT	194	243	Nicotiana tabacum	cis-acting element involved in salicylic acid responsiveness	Salicylic acid responsiveness
PaPHYBb	TCA-element	CCATCTTTTT	1817	1866	Nicotiana tabacum	cis-acting element involved in salicylic acid responsiveness	Salicylic acid responsiveness
PaPHYBb	TCA-element	CCATCTTTTT	1858	1907	Nicotiana tabacum	cis-acting element involved in salicylic acid responsiveness	Salicylic acid responsiveness
PaPHYC	TCA-element	CCATCTTTTT	150	199	Nicotiana tabacum	cis-acting element involved in salicylic acid responsiveness	Salicylic acid responsiveness
PaPHYC	TCA-element	CCATCTTTTT	953	1002	Nicotiana tabacum	cis-acting element involved in salicylic acid responsiveness	Salicylic acid responsiveness
PaPHYC	TCA-element	CCATCTTTTT	1142	1191	Nicotiana tabacum	cis-acting element involved in salicylic acid responsiveness	Salicylic acid responsiveness
PaPHYC	TCA-element	CCATCTTTTT	1695	1744	Nicotiana tabacum	cis-acting element involved in salicylic acid responsiveness	Salicylic acid responsiveness
PaPRR4	TCA-element	TCAGAAGAGG	1651	1700	Brassica oleracea	cis-acting element involved in salicylic acid responsiveness	Salicylic acid responsiveness
PaPRR9	TCA-element	CCATCTTTTT	832	881	Nicotiana tabacum	cis-acting element involved in salicylic acid responsiveness	Salicylic acid responsiveness
PaRR10	TCA-element	CCATCTTTTT	1153	1202	Nicotiana tabacum	cis-acting element involved in salicylic acid responsiveness	Salicylic acid responsiveness
PaRR12	TCA-element	CCATCTTTTT	104	153	Nicotiana tabacum	cis-acting element involved in salicylic acid responsiveness	Salicylic acid responsiveness
PaRR13	TCA-element	CCATCTTTTT	-5	44	Nicotiana tabacum	cis-acting element involved in salicylic acid responsiveness	Salicylic acid responsiveness
PaRR14	TCA-element	CCATCTTTTT	1382	1431	Nicotiana tabacum	cis-acting element involved in salicylic acid responsiveness	Salicylic acid responsiveness
PaRR16	TCA-element	CCATCTTTTT	1878	1927	Nicotiana tabacum	cis-acting element involved in salicylic acid responsiveness	Salicylic acid responsiveness
PaRR17	TCA-element	CCATCTTTTT	197	246	Nicotiana tabacum	cis-acting element involved in salicylic acid responsiveness	Salicylic acid responsiveness
PaRR19	TCA-element	CCATCTTTTT	1425	1474	Nicotiana tabacum	cis-acting element involved in salicylic acid responsiveness	Salicylic acid responsiveness
PaRR2	TCA-element	TCAGAAGAGG	1719	1768	Brassica oleracea	cis-acting element involved in salicylic acid responsiveness	Salicylic acid responsiveness
PaRR21	TCA-element	CCATCTTTTT	161	210	Nicotiana tabacum	cis-acting element involved in salicylic acid responsiveness	Salicylic acid responsiveness
PaRR26	TCA-element	TCAGAAGAGG	152	201	Brassica oleracea	cis-acting element involved in salicylic acid responsiveness	Salicylic acid responsiveness
PaRR28	TCA-element	CCATCTTTTT	1188	1237	Nicotiana tabacum	cis-acting element involved in salicylic acid responsiveness	Salicylic acid responsiveness
PaRR5	TCA-element	TCAGAAGAGG	1414	1463	Brassica oleracea	cis-acting element involved in salicylic acid responsiveness	Salicylic acid responsiveness
PaRR5	TCA-element	CCATCTTTTT	1689	1738	Nicotiana tabacum	cis-acting element involved in salicylic acid responsiveness	Salicylic acid responsiveness
PaCKI1b	P-box	CCTTTTG	815	862	Oryza sativa	gibberellin-responsive element	Gibberellin-responsiveness
PaCKI1b	GARE-motif	TCTGTTG	352	399	Brassica oleracea	gibberellin-responsive element	Gibberellin-responsiveness
PaCKI1b	TATC-box	TATCCCA	684	731	Oryza sativa	cis-acting element involved in gibberellin-responsiveness	Gibberellin-responsiveness
PaCKI1b	TATC-box	TATCCCA	1967	2014	Oryza sativa	cis-acting element involved in gibberellin-responsiveness	Gibberellin-responsiveness
PaCKI2	P-box	CCTTTTG	1324	1371	Oryza sativa	gibberellin-responsive element	Gibberellin-responsiveness
PaCSK	GARE-motif	TCTGTTG	697	744	Brassica oleracea	gibberellin-responsive element	Gibberellin-responsiveness
PaEIN4a	P-box	CCTTTTG	1289	1336	Oryza sativa	gibberellin-responsive element	Gibberellin-responsiveness
PaEIN4a	P-box	CCTTTTG	1741	1788	Oryza sativa	gibberellin-responsive element	Gibberellin-responsiveness
PaEIN4b	P-box	CCTTTTG	1784	1831	Oryza sativa	gibberellin-responsive element	Gibberellin-responsiveness
PaETR1a	P-box	CCTTTTG	1708	1755	Oryza sativa	gibberellin-responsive element	Gibberellin-responsiveness
PaETR2b	P-box	CCTTTTG	758	805	Oryza sativa	gibberellin-responsive element	Gibberellin-responsiveness
PaETR2b	P-box	CCTTTTG	1953	2000	Oryza sativa	gibberellin-responsive element	Gibberellin-responsiveness
PaHK2	TATC-box	TATCCCA	1225	1272	Oryza sativa	cis-acting element involved in gibberellin-responsiveness	Gibberellin-responsiveness
PaHK4	P-box	CCTTTTG	1842	1889	Oryza sativa	gibberellin-responsive element	Gibberellin-responsiveness
PaHK4	GARE-motif	TCTGTTG	-16	31	Brassica oleracea	gibberellin-responsive element	Gibberellin-responsiveness
PaHK4	TATC-box	TATCCCA	535	582	Oryza sativa	cis-acting element involved in gibberellin-responsiveness	Gibberellin-responsiveness
PaHK4	TATC-box	TATCCCA	1520	1567	Oryza sativa	cis-acting element involved in gibberellin-responsiveness	Gibberellin-responsiveness
PaHP1	P-box	CCTTTTG	390	437	Oryza sativa	gibberellin-responsive element	Gibberellin-responsiveness
PaHP3	GARE-motif	TCTGTTG	430	477	Brassica oleracea	gibberellin-responsive element	Gibberellin-responsiveness
PaHP3	GARE-motif	TCTGTTG	442	489	Brassica oleracea	gibberellin-responsive element	Gibberellin-responsiveness
PaHP3	GARE-motif	TCTGTTG	466	513	Brassica oleracea	gibberellin-responsive element	Gibberellin-responsiveness
PaHP3	GARE-motif	TCTGTTG	1883	1930	Brassica oleracea	gibberellin-responsive element	Gibberellin-responsiveness
PaHP4	P-box	CCTTTTG	1857	1904	Oryza sativa	gibberellin-responsive element	Gibberellin-responsiveness
PaHP4	TATC-box	TATCCCA	1205	1252	Oryza sativa	cis-acting element involved in gibberellin-responsiveness	Gibberellin-responsiveness
PaHP4	TATC-box	TATCCCA	1210	1257	Oryza sativa	cis-acting element involved in gibberellin-responsiveness	Gibberellin-responsiveness
PaHP5	P-box	CCTTTTG	215	262	Oryza sativa	gibberellin-responsive element	Gibberellin-responsiveness
PaHP5	TATC-box	TATCCCA	1552	1599	Oryza sativa	cis-acting element involved in gibberellin-responsiveness	Gibberellin-responsiveness
PaHP5	TATC-box	TATCCCA	1923	1970	Oryza sativa	cis-acting element involved in gibberellin-responsiveness	Gibberellin-responsiveness
PaHP6	P-box	CCTTTTG	1842	1889	Oryza sativa	gibberellin-responsive element	Gibberellin-responsiveness
PaPHP1	P-box	CCTTTTG	1184	1231	Oryza sativa	gibberellin-responsive element	Gibberellin-responsiveness
PaPHP1	TATC-box	TATCCCA	1539	1586	Oryza sativa	cis-acting element involved in gibberellin-responsiveness	Gibberellin-responsiveness
PaPHYA	P-box	CCTTTTG	134	181	Oryza sativa	gibberellin-responsive element	Gibberellin-responsiveness
PaPHYBb	GARE-motif	TCTGTTG	169	216	Brassica oleracea	gibberellin-responsive element	Gibberellin-responsiveness
PaPHYBb	P-box	CCTTTTG	536	583	Oryza sativa	gibberellin-responsive element	Gibberellin-responsiveness
PaPHYE	TATC-box	TATCCCA	263	310	Oryza sativa	cis-acting element involved in gibberellin-responsiveness	Gibberellin-responsiveness
PaPHYE	P-box	CCTTTTG	1468	1515	Oryza sativa	gibberellin-responsive element	Gibberellin-responsiveness
PaPHYE	GARE-motif	TCTGTTG	1324	1371	Brassica oleracea	gibberellin-responsive element	Gibberellin-responsiveness
PaPRR1	GARE-motif	TCTGTTG	619	666	Brassica oleracea	gibberellin-responsive element	Gibberellin-responsiveness
PaPRR1	GARE-motif	TCTGTTG	939	986	Brassica oleracea	gibberellin-responsive element	Gibberellin-responsiveness
PaPRR1	GARE-motif	TCTGTTG	1324	1371	Brassica oleracea	gibberellin-responsive element	Gibberellin-responsiveness
PaPRR3	TATC-box	TATCCCA	1204	1251	Oryza sativa	cis-acting element involved in gibberellin-responsiveness	Gibberellin-responsiveness
PaPRR4	TATC-box	TATCCCA	935	982	Oryza sativa	cis-acting element involved in gibberellin-responsiveness	Gibberellin-responsiveness
PaPRR5	P-box	CCTTTTG	1919	1966	Oryza sativa	gibberellin-responsive element	Gibberellin-responsiveness
PaPRR7	P-box	CCTTTTG	-8	39	Oryza sativa	gibberellin-responsive element	Gibberellin-responsiveness
PaRR1	TATC-box	TATCCCA	1742	1789	Oryza sativa	cis-acting element involved in gibberellin-responsiveness	Gibberellin-responsiveness
PaRR10	TATC-box	TATCCCA	1794	1841	Oryza sativa	cis-acting element involved in gibberellin-responsiveness	Gibberellin-responsiveness
PaRR12	GARE-motif	TCTGTTG	-2	45	Brassica oleracea	gibberellin-responsive element	Gibberellin-responsiveness
PaRR12	GARE-motif	TCTGTTG	66	113	Brassica oleracea	gibberellin-responsive element	Gibberellin-responsiveness
PaRR12	GARE-motif	TCTGTTG	1796	1843	Brassica oleracea	gibberellin-responsive element	Gibberellin-responsiveness
PaRR15	P-box	CCTTTTG	1267	1314	Oryza sativa	gibberellin-responsive element	Gibberellin-responsiveness
PaRR15	P-box	CCTTTTG	1963	2010	Oryza sativa	gibberellin-responsive element	Gibberellin-responsiveness
PaRR16	GARE-motif	TCTGTTG	865	912	Brassica oleracea	gibberellin-responsive element	Gibberellin-responsiveness
PaRR17	TATC-box	TATCCCA	93	140	Oryza sativa	cis-acting element involved in gibberellin-responsiveness	Gibberellin-responsiveness
PaRR19	P-box	CCTTTTG	1699	1746	Oryza sativa	gibberellin-responsive element	Gibberellin-responsiveness
PaRR20	P-box	CCTTTTG	259	306	Oryza sativa	gibberellin-responsive element	Gibberellin-responsiveness
PaRR23	GARE-motif	TCTGTTG	164	211	Brassica oleracea	gibberellin-responsive element	Gibberellin-responsiveness
PaRR23	GARE-motif	TCTGTTG	1945	1992	Brassica oleracea	gibberellin-responsive element	Gibberellin-responsiveness
PaRR24	P-box	CCTTTTG	272	319	Oryza sativa	gibberellin-responsive element	Gibberellin-responsiveness
PaRR28	GARE-motif	TCTGTTG	282	329	Brassica oleracea	gibberellin-responsive element	Gibberellin-responsiveness
PaRR30	P-box	CCTTTTG	1954	2001	Oryza sativa	gibberellin-responsive element	Gibberellin-responsiveness
PaRR4	TATC-box	TATCCCA	1220	1267	Oryza sativa	cis-acting element involved in gibberellin-responsiveness	Gibberellin-responsiveness
PaRR4	TATC-box	TATCCCA	1656	1703	Oryza sativa	cis-acting element involved in gibberellin-responsiveness	Gibberellin-responsiveness
PaRR5	TATC-box	TATCCCA	1073	1120	Oryza sativa	cis-acting element involved in gibberellin-responsiveness	Gibberellin-responsiveness
PaRR9	P-box	CCTTTTG	532	579	Oryza sativa	gibberellin-responsive element	Gibberellin-responsiveness
PaRR9	P-box	CCTTTTG	1930	1977	Oryza sativa	gibberellin-responsive element	Gibberellin-responsiveness
PaCKI1c	LTR	CCGAAA	1576	1622	Hordeum vulgare	cis-acting element involved in low-temperature responsiveness	Low-temperature responsiveness
PaCKI1c	LTR	CCGAAA	1623	1669	Hordeum vulgare	cis-acting element involved in low-temperature responsiveness	Low-temperature responsiveness
PaCKI1c	LTR	CCGAAA	1702	1748	Hordeum vulgare	cis-acting element involved in low-temperature responsiveness	Low-temperature responsiveness
PaCSK	LTR	CCGAAA	1425	1471	Hordeum vulgare	cis-acting element involved in low-temperature responsiveness	Low-temperature responsiveness
PaEIN4b	LTR	CCGAAA	1036	1082	Hordeum vulgare	cis-acting element involved in low-temperature responsiveness	Low-temperature responsiveness
PaERS1	LTR	CCGAAA	905	951	Hordeum vulgare	cis-acting element involved in low-temperature responsiveness	Low-temperature responsiveness
PaERS1	LTR	CCGAAA	1384	1430	Hordeum vulgare	cis-acting element involved in low-temperature responsiveness	Low-temperature responsiveness
PaETR2b	LTR	CCGAAA	161	207	Hordeum vulgare	cis-acting element involved in low-temperature responsiveness	Low-temperature responsiveness
PaETR2c	LTR	CCGAAA	-6	40	Hordeum vulgare	cis-acting element involved in low-temperature responsiveness	Low-temperature responsiveness
PaHP2	LTR	CCGAAA	954	1000	Hordeum vulgare	cis-acting element involved in low-temperature responsiveness	Low-temperature responsiveness
PaHP4	LTR	CCGAAA	1574	1620	Hordeum vulgare	cis-acting element involved in low-temperature responsiveness	Low-temperature responsiveness
PaHP6	LTR	CCGAAA	1248	1294	Hordeum vulgare	cis-acting element involved in low-temperature responsiveness	Low-temperature responsiveness
PaPDKa	LTR	CCGAAA	23	69	Hordeum vulgare	cis-acting element involved in low-temperature responsiveness	Low-temperature responsiveness
PaPDKa	LTR	CCGAAA	55	101	Hordeum vulgare	cis-acting element involved in low-temperature responsiveness	Low-temperature responsiveness
PaPDKa	LTR	CCGAAA	76	122	Hordeum vulgare	cis-acting element involved in low-temperature responsiveness	Low-temperature responsiveness
PaPDKa	LTR	CCGAAA	114	160	Hordeum vulgare	cis-acting element involved in low-temperature responsiveness	Low-temperature responsiveness
PaPDKa	LTR	CCGAAA	920	966	Hordeum vulgare	cis-acting element involved in low-temperature responsiveness	Low-temperature responsiveness
PaPDKa	LTR	CCGAAA	1050	1096	Hordeum vulgare	cis-acting element involved in low-temperature responsiveness	Low-temperature responsiveness
PaPDKa	LTR	CCGAAA	1555	1601	Hordeum vulgare	cis-acting element involved in low-temperature responsiveness	Low-temperature responsiveness
PaPHP2	LTR	CCGAAA	1223	1269	Hordeum vulgare	cis-acting element involved in low-temperature responsiveness	Low-temperature responsiveness
PaPHP3	LTR	CCGAAA	105	151	Hordeum vulgare	cis-acting element involved in low-temperature responsiveness	Low-temperature responsiveness
PaPHYC	LTR	CCGAAA	1847	1893	Hordeum vulgare	cis-acting element involved in low-temperature responsiveness	Low-temperature responsiveness
PaPRR10	LTR	CCGAAA	252	298	Hordeum vulgare	cis-acting element involved in low-temperature responsiveness	Low-temperature responsiveness
PaPRR10	LTR	CCGAAA	668	714	Hordeum vulgare	cis-acting element involved in low-temperature responsiveness	Low-temperature responsiveness
PaPRR3	LTR	CCGAAA	1964	2010	Hordeum vulgare	cis-acting element involved in low-temperature responsiveness	Low-temperature responsiveness
PaPRR4	LTR	CCGAAA	630	676	Hordeum vulgare	cis-acting element involved in low-temperature responsiveness	Low-temperature responsiveness
PaPRR9	LTR	CCGAAA	1744	1790	Hordeum vulgare	cis-acting element involved in low-temperature responsiveness	Low-temperature responsiveness
PaRR14	LTR	CCGAAA	1330	1376	Hordeum vulgare	cis-acting element involved in low-temperature responsiveness	Low-temperature responsiveness
PaRR16	LTR	CCGAAA	420	466	Hordeum vulgare	cis-acting element involved in low-temperature responsiveness	Low-temperature responsiveness
PaRR27	LTR	CCGAAA	140	186	Hordeum vulgare	cis-acting element involved in low-temperature responsiveness	Low-temperature responsiveness
PaRR28	LTR	CCGAAA	983	1029	Hordeum vulgare	cis-acting element involved in low-temperature responsiveness	Low-temperature responsiveness
PaRR3	LTR	CCGAAA	727	773	Hordeum vulgare	cis-acting element involved in low-temperature responsiveness	Low-temperature responsiveness
PaRR4	LTR	CCGAAA	541	587	Hordeum vulgare	cis-acting element involved in low-temperature responsiveness	Low-temperature responsiveness
PaRR4	LTR	CCGAAA	583	629	Hordeum vulgare	cis-acting element involved in low-temperature responsiveness	Low-temperature responsiveness
PaRR4	LTR	CCGAAA	594	640	Hordeum vulgare	cis-acting element involved in low-temperature responsiveness	Low-temperature responsiveness
PaRR4	LTR	CCGAAA	614	660	Hordeum vulgare	cis-acting element involved in low-temperature responsiveness	Low-temperature responsiveness
PaRR4	LTR	CCGAAA	650	696	Hordeum vulgare	cis-acting element involved in low-temperature responsiveness	Low-temperature responsiveness
PaRR4	LTR	CCGAAA	683	729	Hordeum vulgare	cis-acting element involved in low-temperature responsiveness	Low-temperature responsiveness
PaRR6	LTR	CCGAAA	775	821	Hordeum vulgare	cis-acting element involved in low-temperature responsiveness	Low-temperature responsiveness
PaRR6	LTR	CCGAAA	1175	1221	Hordeum vulgare	cis-acting element involved in low-temperature responsiveness	Low-temperature responsiveness
PaRR6	LTR	CCGAAA	1476	1522	Hordeum vulgare	cis-acting element involved in low-temperature responsiveness	Low-temperature responsiveness
PaRR7	LTR	CCGAAA	146	192	Hordeum vulgare	cis-acting element involved in low-temperature responsiveness	Low-temperature responsiveness
PaRR7	LTR	CCGAAA	180	226	Hordeum vulgare	cis-acting element involved in low-temperature responsiveness	Low-temperature responsiveness
PaRR7	LTR	CCGAAA	208	254	Hordeum vulgare	cis-acting element involved in low-temperature responsiveness	Low-temperature responsiveness
PaRR8	LTR	CCGAAA	358	404	Hordeum vulgare	cis-acting element involved in low-temperature responsiveness	Low-temperature responsiveness
PaCKI1b	MBS	CAACTG	556	602	Arabidopsis thaliana	MYB binding site involved in drought-inducibility	Drought-inducibility
PaCKI1b	MBS	CAACTG	843	889	Arabidopsis thaliana	MYB binding site involved in drought-inducibility	Drought-inducibility
PaCKI1b	MBS	CAACTG	1025	1071	Arabidopsis thaliana	MYB binding site involved in drought-inducibility	Drought-inducibility
PaCKI1b	MBS	CAACTG	1422	1468	Arabidopsis thaliana	MYB binding site involved in drought-inducibility	Drought-inducibility
PaCKI2	MBS	CAACTG	1342	1388	Arabidopsis thaliana	MYB binding site involved in drought-inducibility	Drought-inducibility
PaCKI2	MBS	CAACTG	1825	1871	Arabidopsis thaliana	MYB binding site involved in drought-inducibility	Drought-inducibility
PaCSK	MBS	CAACTG	380	426	Arabidopsis thaliana	MYB binding site involved in drought-inducibility	Drought-inducibility
PaEIN4b	MBS	CAACTG	1050	1096	Arabidopsis thaliana	MYB binding site involved in drought-inducibility	Drought-inducibility
PaERS1	MBS	CAACTG	290	336	Arabidopsis thaliana	MYB binding site involved in drought-inducibility	Drought-inducibility
PaETR1a	MBS	CAACTG	489	535	Arabidopsis thaliana	MYB binding site involved in drought-inducibility	Drought-inducibility
PaETR2a	MBS	CAACTG	1942	1988	Arabidopsis thaliana	MYB binding site involved in drought-inducibility	Drought-inducibility
PaHK1	MBS	CAACTG	164	210	Arabidopsis thaliana	MYB binding site involved in drought-inducibility	Drought-inducibility
PaHK2	MBS	CAACTG	1254	1300	Arabidopsis thaliana	MYB binding site involved in drought-inducibility	Drought-inducibility
PaHK4	MBS	CAACTG	369	415	Arabidopsis thaliana	MYB binding site involved in drought-inducibility	Drought-inducibility
PaHP1	MBS	CAACTG	27	73	Arabidopsis thaliana	MYB binding site involved in drought-inducibility	Drought-inducibility
PaHP1	MBS	CAACTG	373	419	Arabidopsis thaliana	MYB binding site involved in drought-inducibility	Drought-inducibility
PaHP3	MBS	CAACTG	882	928	Arabidopsis thaliana	MYB binding site involved in drought-inducibility	Drought-inducibility
PaHP5	MBS	CAACTG	1213	1259	Arabidopsis thaliana	MYB binding site involved in drought-inducibility	Drought-inducibility
PaHP6	MBS	CAACTG	1682	1728	Arabidopsis thaliana	MYB binding site involved in drought-inducibility	Drought-inducibility
PaHP7	MBS	CAACTG	836	882	Arabidopsis thaliana	MYB binding site involved in drought-inducibility	Drought-inducibility
PaHP7	MBS	CAACTG	1143	1189	Arabidopsis thaliana	MYB binding site involved in drought-inducibility	Drought-inducibility
PaHP7	MBS	CAACTG	1156	1202	Arabidopsis thaliana	MYB binding site involved in drought-inducibility	Drought-inducibility
PaPDKa	MBS	CAACTG	1567	1613	Arabidopsis thaliana	MYB binding site involved in drought-inducibility	Drought-inducibility
PaPDKb	MBS	CAACTG	1219	1265	Arabidopsis thaliana	MYB binding site involved in drought-inducibility	Drought-inducibility
PaPHP1	MBS	CAACTG	1004	1050	Arabidopsis thaliana	MYB binding site involved in drought-inducibility	Drought-inducibility
PaPHYA	MBS	CAACTG	770	816	Arabidopsis thaliana	MYB binding site involved in drought-inducibility	Drought-inducibility
PaPHYA	MBS	CAACTG	861	907	Arabidopsis thaliana	MYB binding site involved in drought-inducibility	Drought-inducibility
PaPHYA	MBS	CAACTG	896	942	Arabidopsis thaliana	MYB binding site involved in drought-inducibility	Drought-inducibility
PaPHYA	MBS	CAACTG	1133	1179	Arabidopsis thaliana	MYB binding site involved in drought-inducibility	Drought-inducibility
PaPHYA	MBS	CAACTG	1516	1562	Arabidopsis thaliana	MYB binding site involved in drought-inducibility	Drought-inducibility
PaPHYBa	MBS	CAACTG	869	915	Arabidopsis thaliana	MYB binding site involved in drought-inducibility	Drought-inducibility
PaPHYBa	MBS	CAACTG	1800	1846	Arabidopsis thaliana	MYB binding site involved in drought-inducibility	Drought-inducibility
PaPHYBb	MBS	CAACTG	980	1026	Arabidopsis thaliana	MYB binding site involved in drought-inducibility	Drought-inducibility
PaPHYC	MBS	CAACTG	1624	1670	Arabidopsis thaliana	MYB binding site involved in drought-inducibility	Drought-inducibility
PaPRR10	MBS	CAACTG	1056	1102	Arabidopsis thaliana	MYB binding site involved in drought-inducibility	Drought-inducibility
PaPRR10	MBS	CAACTG	1195	1241	Arabidopsis thaliana	MYB binding site involved in drought-inducibility	Drought-inducibility
PaPRR2	MBS	CAACTG	229	275	Arabidopsis thaliana	MYB binding site involved in drought-inducibility	Drought-inducibility
PaPRR2	MBS	CAACTG	1286	1332	Arabidopsis thaliana	MYB binding site involved in drought-inducibility	Drought-inducibility
PaPRR3	MBS	CAACTG	705	751	Arabidopsis thaliana	MYB binding site involved in drought-inducibility	Drought-inducibility
PaPRR3	MBS	CAACTG	1649	1695	Arabidopsis thaliana	MYB binding site involved in drought-inducibility	Drought-inducibility
PaPRR5	MBS	CAACTG	667	713	Arabidopsis thaliana	MYB binding site involved in drought-inducibility	Drought-inducibility
PaPRR8	MBS	CAACTG	1267	1313	Arabidopsis thaliana	MYB binding site involved in drought-inducibility	Drought-inducibility
PaPRR9	MBS	CAACTG	1135	1181	Arabidopsis thaliana	MYB binding site involved in drought-inducibility	Drought-inducibility
PaRR14	MBS	CAACTG	328	374	Arabidopsis thaliana	MYB binding site involved in drought-inducibility	Drought-inducibility
PaRR14	MBS	CAACTG	701	747	Arabidopsis thaliana	MYB binding site involved in drought-inducibility	Drought-inducibility
PaRR14	MBS	CAACTG	1439	1485	Arabidopsis thaliana	MYB binding site involved in drought-inducibility	Drought-inducibility
PaRR2	MBS	CAACTG	1268	1314	Arabidopsis thaliana	MYB binding site involved in drought-inducibility	Drought-inducibility
PaRR20	MBS	CAACTG	1803	1849	Arabidopsis thaliana	MYB binding site involved in drought-inducibility	Drought-inducibility
PaRR21	MBS	CAACTG	1195	1241	Arabidopsis thaliana	MYB binding site involved in drought-inducibility	Drought-inducibility
PaRR21	MBS	CAACTG	1923	1969	Arabidopsis thaliana	MYB binding site involved in drought-inducibility	Drought-inducibility
PaRR22	MBS	CAACTG	1344	1390	Arabidopsis thaliana	MYB binding site involved in drought-inducibility	Drought-inducibility
PaRR24	MBS	CAACTG	149	195	Arabidopsis thaliana	MYB binding site involved in drought-inducibility	Drought-inducibility
PaRR25	MBS	CAACTG	1541	1587	Arabidopsis thaliana	MYB binding site involved in drought-inducibility	Drought-inducibility
PaRR26	MBS	CAACTG	267	313	Arabidopsis thaliana	MYB binding site involved in drought-inducibility	Drought-inducibility
PaRR27	MBS	CAACTG	1130	1176	Arabidopsis thaliana	MYB binding site involved in drought-inducibility	Drought-inducibility
PaRR27	MBS	CAACTG	1779	1825	Arabidopsis thaliana	MYB binding site involved in drought-inducibility	Drought-inducibility
PaRR28	MBS	CAACTG	300	346	Arabidopsis thaliana	MYB binding site involved in drought-inducibility	Drought-inducibility
PaRR30	MBS	CAACTG	473	519	Arabidopsis thaliana	MYB binding site involved in drought-inducibility	Drought-inducibility
PaRR7	MBS	CAACTG	196	242	Arabidopsis thaliana	MYB binding site involved in drought-inducibility	Drought-inducibility
PaCKI1c	WUN-motif	AAATTACT	609	657	Nicotiana glutinosa		Wound-responsive element
PaCSK	WUN-motif	AAATTTCCT	1341	1390	Brassica oleracea	wound-responsive element	Wound-responsive element
PaEIN4a	WUN-motif	CCATTTCAA	454	503	Nicotiana glutinosa		Wound-responsive element
PaEIN4a	WUN-motif	AAATTACT	824	872	Nicotiana glutinosa		Wound-responsive element
PaEIN4a	WUN-motif	AAATTTCCT	1541	1590	Brassica oleracea	wound-responsive element	Wound-responsive element
PaEIN4b	WUN-motif	CAATTACAT	29	78	Nicotiana glutinosa		Wound-responsive element
PaERS1	WUN-motif	TTATTACAT	281	330	Nicotiana glutinosa		Wound-responsive element
PaETR1a	WUN-motif	AAATTACTA	954	1003	Nicotiana glutinosa		Wound-responsive element
PaETR1a	WUN-motif	CCATTTCAA	1243	1292	Nicotiana glutinosa		Wound-responsive element
PaETR1b	WUN-motif	AAATTACT	1832	1880	Nicotiana glutinosa		Wound-responsive element
PaETR2b	WUN-motif	AAATTACTA	232	281	Nicotiana glutinosa		Wound-responsive element
PaHK1	WUN-motif	TTATTACAT	1313	1362	Nicotiana glutinosa		Wound-responsive element
PaHK2	WUN-motif	AAATTACT	375	423	Nicotiana glutinosa		Wound-responsive element
PaHK4	WUN-motif	CAATTACAT	252	301	Nicotiana glutinosa		Wound-responsive element
PaHP6	WUN-motif	AAATTTCCT	447	496	Brassica oleracea	wound-responsive element	Wound-responsive element
PaHP6	WUN-motif	AAATTACTA	615	664	Nicotiana glutinosa		Wound-responsive element
PaHP7	WUN-motif	AAATTACT	134	182	Nicotiana glutinosa		Wound-responsive element
PaPDKa	WUN-motif	AAATTACT	795	843	Nicotiana glutinosa		Wound-responsive element
PaPDKb	WUN-motif	AAATTTCCT	1908	1957	Brassica oleracea	wound-responsive element	Wound-responsive element
PaPHP1	WUN-motif	AAATTACTA	682	731	Nicotiana glutinosa		Wound-responsive element
PaPHP2	WUN-motif	AAATTACT	1093	1141	Nicotiana glutinosa		Wound-responsive element
PaPHYBa	WUN-motif	AAATTACT	68	116	Nicotiana glutinosa		Wound-responsive element
PaPHYBa	WUN-motif	AAATTACT	1788	1836	Nicotiana glutinosa		Wound-responsive element
PaPHYE	WUN-motif	CAATTACAT	1232	1281	Nicotiana glutinosa		Wound-responsive element
PaPRR1	WUN-motif	AAATTACT	524	572	Nicotiana glutinosa		Wound-responsive element
PaPRR10	WUN-motif	TTATTACAT	116	165	Nicotiana glutinosa		Wound-responsive element
PaPRR10	WUN-motif	AAATTACT	377	425	Nicotiana glutinosa		Wound-responsive element
PaPRR10	WUN-motif	AAATTACT	1372	1420	Nicotiana glutinosa		Wound-responsive element
PaPRR10	WUN-motif	AAATTTCCT	1695	1744	Brassica oleracea	wound-responsive element	Wound-responsive element
PaPRR2	WUN-motif	AAATTACT	1455	1503	Nicotiana glutinosa		Wound-responsive element
PaPRR4	WUN-motif	AAATTTCTT	796	845	Nicotiana glutinosa		Wound-responsive element
PaPRR4	WUN-motif	CCATTTCAA	1259	1308	Nicotiana glutinosa		Wound-responsive element
PaPRR6	WUN-motif	AAATTACT	680	728	Nicotiana glutinosa		Wound-responsive element
PaPRR6	WUN-motif	TTATTACAT	1065	1114	Nicotiana glutinosa		Wound-responsive element
PaPRR9	WUN-motif	AAATTACTA	394	443	Nicotiana glutinosa		Wound-responsive element
PaPRR9	WUN-motif	AAATTACT	395	443	Nicotiana glutinosa		Wound-responsive element
PaRR10	WUN-motif	AAATTACT	668	716	Nicotiana glutinosa		Wound-responsive element
PaRR12	WUN-motif	AAATTACT	1545	1593	Nicotiana glutinosa		Wound-responsive element
PaRR13	WUN-motif	AAATTACTA	864	913	Nicotiana glutinosa		Wound-responsive element
PaRR13	WUN-motif	AAATTACT	1813	1861	Nicotiana glutinosa		Wound-responsive element
PaRR14	WUN-motif	AAATTACT	896	944	Nicotiana glutinosa		Wound-responsive element
PaRR14	WUN-motif	AAATTACT	926	974	Nicotiana glutinosa		Wound-responsive element
PaRR14	WUN-motif	AAATTACTA	937	986	Nicotiana glutinosa		Wound-responsive element
PaRR14	WUN-motif	AAATTACT	938	986	Nicotiana glutinosa		Wound-responsive element
PaRR14	WUN-motif	AAATTTCCT	1676	1725	Brassica oleracea	wound-responsive element	Wound-responsive element
PaRR16	WUN-motif	AAATTACTA	721	770	Nicotiana glutinosa		Wound-responsive element
PaRR16	WUN-motif	AAATTACTA	1254	1303	Nicotiana glutinosa		Wound-responsive element
PaRR18	WUN-motif	AAATTACTA	620	669	Nicotiana glutinosa		Wound-responsive element
PaRR18	WUN-motif	AAATTACT	621	669	Nicotiana glutinosa		Wound-responsive element
PaRR18	WUN-motif	AAATTACTA	1790	1839	Nicotiana glutinosa		Wound-responsive element
PaRR18	WUN-motif	AAATTACT	1791	1839	Nicotiana glutinosa		Wound-responsive element
PaRR20	WUN-motif	AAATTACTA	673	722	Nicotiana glutinosa		Wound-responsive element
PaRR20	WUN-motif	AAATTACT	674	722	Nicotiana glutinosa		Wound-responsive element
PaRR20	WUN-motif	AAATTACTA	1782	1831	Nicotiana glutinosa		Wound-responsive element
PaRR20	WUN-motif	AAATTACT	1783	1831	Nicotiana glutinosa		Wound-responsive element
PaRR21	WUN-motif	AAATTTCTT	1126	1175	Nicotiana glutinosa		Wound-responsive element
PaRR23	WUN-motif	TTATTACAT	1237	1286	Nicotiana glutinosa		Wound-responsive element
PaRR24	WUN-motif	AAATTACTA	511	560	Nicotiana glutinosa		Wound-responsive element
PaRR24	WUN-motif	AAATTACT	512	560	Nicotiana glutinosa		Wound-responsive element
PaRR26	WUN-motif	AAATTTCTT	1429	1478	Nicotiana glutinosa		Wound-responsive element
PaRR4	WUN-motif	TAATTACTC	1388	1437	Nicotiana glutinosa		Wound-responsive element
PaRR6	WUN-motif	AAATTACTA	513	562	Nicotiana glutinosa		Wound-responsive element
PaRR6	WUN-motif	AAATTACT	514	562	Nicotiana glutinosa		Wound-responsive element
PaRR6	WUN-motif	CCATTTCAA	1274	1323	Nicotiana glutinosa		Wound-responsive element
PaRR7	WUN-motif	CCATTTCAA	27	76	Nicotiana glutinosa		Wound-responsive element
PaRR9	WUN-motif	TTATTACAT	1563	1612	Nicotiana glutinosa		Wound-responsive element
PaCSK	TC-rich repeats	GTTTTCTTAC	941	990	Nicotiana tabacum	cis-acting element involved in defense and stress responsiveness	Defense and stress responsiveness
PaEIN4a	TC-rich repeats	ATTCTCTAAC	1669	1718	Nicotiana tabacum	cis-acting element involved in defense and stress responsiveness	Defense and stress responsiveness
PaERS1	TC-rich repeats	ATTCTCTAAC	1422	1471	Nicotiana tabacum	cis-acting element involved in defense and stress responsiveness	Defense and stress responsiveness
PaETR2b	TC-rich repeats	GTTTTCTTAC	1260	1309	Nicotiana tabacum	cis-acting element involved in defense and stress responsiveness	Defense and stress responsiveness
PaHK2	TC-rich repeats	ATTCTCTAAC	1799	1848	Nicotiana tabacum	cis-acting element involved in defense and stress responsiveness	Defense and stress responsiveness
PaHK3	TC-rich repeats	ATTCTCTAAC	757	806	Nicotiana tabacum	cis-acting element involved in defense and stress responsiveness	Defense and stress responsiveness
PaHK4	TC-rich repeats	ATTCTCTAAC	1260	1309	Nicotiana tabacum	cis-acting element involved in defense and stress responsiveness	Defense and stress responsiveness
PaHP4	TC-rich repeats	ATTCTCTAAC	631	680	Nicotiana tabacum	cis-acting element involved in defense and stress responsiveness	Defense and stress responsiveness
PaHP7	TC-rich repeats	ATTCTCTAAC	1108	1157	Nicotiana tabacum	cis-acting element involved in defense and stress responsiveness	Defense and stress responsiveness
PaPHP1	TC-rich repeats	GTTTTCTTAC	147	196	Nicotiana tabacum	cis-acting element involved in defense and stress responsiveness	Defense and stress responsiveness
PaPHP2	TC-rich repeats	ATTCTCTAAC	392	441	Nicotiana tabacum	cis-acting element involved in defense and stress responsiveness	Defense and stress responsiveness
PaPHP2	TC-rich repeats	ATTCTCTAAC	878	928	Nicotiana tabacum	cis-acting element involved in defense and stress responsiveness	Defense and stress responsiveness
PaPHP3	TC-rich repeats	ATTCTCTAAC	879	928	Nicotiana tabacum	cis-acting element involved in defense and stress responsiveness	Defense and stress responsiveness
PaPHP3	TC-rich repeats	ATTCTCTAAC	1058	1107	Nicotiana tabacum	cis-acting element involved in defense and stress responsiveness	Defense and stress responsiveness
PaPHP3	TC-rich repeats	ATTCTCTAAC	1356	1405	Nicotiana tabacum	cis-acting element involved in defense and stress responsiveness	Defense and stress responsiveness
PaPHYBb	TC-rich repeats	GTTTTCTTAC	1381	1430	Nicotiana tabacum	cis-acting element involved in defense and stress responsiveness	Defense and stress responsiveness
PaPHYE	TC-rich repeats	GTTTTCTTAC	1012	1061	Nicotiana tabacum	cis-acting element involved in defense and stress responsiveness	Defense and stress responsiveness
PaPHYE	TC-rich repeats	GTTTTCTTAC	1745	1794	Nicotiana tabacum	cis-acting element involved in defense and stress responsiveness	Defense and stress responsiveness
PaPRR2	TC-rich repeats	GTTTTCTTAC	179	228	Nicotiana tabacum	cis-acting element involved in defense and stress responsiveness	Defense and stress responsiveness
PaPRR3	TC-rich repeats	ATTCTCTAAC	601	650	Nicotiana tabacum	cis-acting element involved in defense and stress responsiveness	Defense and stress responsiveness
PaPRR3	TC-rich repeats	GTTTTCTTAC	858	907	Nicotiana tabacum	cis-acting element involved in defense and stress responsiveness	Defense and stress responsiveness
PaPRR4	TC-rich repeats	ATTCTCTAAC	1459	1508	Nicotiana tabacum	cis-acting element involved in defense and stress responsiveness	Defense and stress responsiveness
PaPRR6	TC-rich repeats	ATTCTCTAAC	1097	1146	Nicotiana tabacum	cis-acting element involved in defense and stress responsiveness	Defense and stress responsiveness
PaPRR8	TC-rich repeats	GTTTTCTTAC	859	908	Nicotiana tabacum	cis-acting element involved in defense and stress responsiveness	Defense and stress responsiveness
PaRR14	TC-rich repeats	GTTTTCTTAC	255	304	Nicotiana tabacum	cis-acting element involved in defense and stress responsiveness	Defense and stress responsiveness
PaRR15	TC-rich repeats	GTTTTCTTAC	689	738	Nicotiana tabacum	cis-acting element involved in defense and stress responsiveness	Defense and stress responsiveness
PaRR17	TC-rich repeats	GTTTTCTTAC	1578	1627	Nicotiana tabacum	cis-acting element involved in defense and stress responsiveness	Defense and stress responsiveness
PaRR18	TC-rich repeats	GTTTTCTTAC	566	615	Nicotiana tabacum	cis-acting element involved in defense and stress responsiveness	Defense and stress responsiveness
PaRR18	TC-rich repeats	ATTCTCTAAC	1696	1745	Nicotiana tabacum	cis-acting element involved in defense and stress responsiveness	Defense and stress responsiveness
PaRR19	TC-rich repeats	GTTTTCTTAC	1665	1714	Nicotiana tabacum	cis-acting element involved in defense and stress responsiveness	Defense and stress responsiveness
PaRR20	TC-rich repeats	GTTTTCTTAC	756	805	Nicotiana tabacum	cis-acting element involved in defense and stress responsiveness	Defense and stress responsiveness
PaRR20	TC-rich repeats	ATTCTCTAAC	1616	1665	Nicotiana tabacum	cis-acting element involved in defense and stress responsiveness	Defense and stress responsiveness
PaRR22	TC-rich repeats	ATTCTCTAAC	738	787	Nicotiana tabacum	cis-acting element involved in defense and stress responsiveness	Defense and stress responsiveness
PaRR24	TC-rich repeats	ATTCTCTAAC	180	229	Nicotiana tabacum	cis-acting element involved in defense and stress responsiveness	Defense and stress responsiveness
PaRR26	TC-rich repeats	GTTTTCTTAC	554	603	Nicotiana tabacum	cis-acting element involved in defense and stress responsiveness	Defense and stress responsiveness
PaRR4	TC-rich repeats	ATTCTCTAAC	1613	1662	Nicotiana tabacum	cis-acting element involved in defense and stress responsiveness	Defense and stress responsiveness
PaRR5	TC-rich repeats	ATTCTCTAAC	707	756	Nicotiana tabacum	cis-acting element involved in defense and stress responsiveness	Defense and stress responsiveness
PaRR5	TC-rich repeats	GTTTTCTTAC	1907	1956	Nicotiana tabacum	cis-acting element involved in defense and stress responsiveness	Defense and stress responsiveness
PaRR6	TC-rich repeats	GTTTTCTTAC	477	526	Nicotiana tabacum	cis-acting element involved in defense and stress responsiveness	Defense and stress responsiveness
PaRR9	TC-rich repeats	GTTTTCTTAC	362	411	Nicotiana tabacum	cis-acting element involved in defense and stress responsiveness	Defense and stress responsiveness
PaRR9	TC-rich repeats	GTTTTCTTAC	732	781	Nicotiana tabacum	cis-acting element involved in defense and stress responsiveness	Defense and stress responsiveness
PaCKI1b	ARE	AAACCA	783	829	Zea mays	cis-acting regulatory element essential for the anaerobic induction	Anaerobic induction
PaCKI1b	ARE	AAACCA	930	976	Zea mays	cis-acting regulatory element essential for the anaerobic induction	Anaerobic induction
PaCKI1b	ARE	AAACCA	1269	1315	Zea mays	cis-acting regulatory element essential for the anaerobic induction	Anaerobic induction
PaCKI1c	ARE	AAACCA	974	1020	Zea mays	cis-acting regulatory element essential for the anaerobic induction	Anaerobic induction
PaCKI1c	ARE	AAACCA	1488	1534	Zea mays	cis-acting regulatory element essential for the anaerobic induction	Anaerobic induction
PaEIN4a	ARE	AAACCA	1226	1272	Zea mays	cis-acting regulatory element essential for the anaerobic induction	Anaerobic induction
PaEIN4a	ARE	AAACCA	1690	1736	Zea mays	cis-acting regulatory element essential for the anaerobic induction	Anaerobic induction
PaEIN4b	ARE	AAACCA	803	849	Zea mays	cis-acting regulatory element essential for the anaerobic induction	Anaerobic induction
PaEIN4b	ARE	AAACCA	819	865	Zea mays	cis-acting regulatory element essential for the anaerobic induction	Anaerobic induction
PaEIN4b	ARE	AAACCA	1849	1895	Zea mays	cis-acting regulatory element essential for the anaerobic induction	Anaerobic induction
PaEIN4b	ARE	AAACCA	1888	1934	Zea mays	cis-acting regulatory element essential for the anaerobic induction	Anaerobic induction
PaEIN4b	ARE	AAACCA	1951	1997	Zea mays	cis-acting regulatory element essential for the anaerobic induction	Anaerobic induction
PaETR1a	ARE	AAACCA	1682	1728	Zea mays	cis-acting regulatory element essential for the anaerobic induction	Anaerobic induction
PaETR1a	ARE	AAACCA	1829	1875	Zea mays	cis-acting regulatory element essential for the anaerobic induction	Anaerobic induction
PaETR1b	ARE	AAACCA	1051	1097	Zea mays	cis-acting regulatory element essential for the anaerobic induction	Anaerobic induction
PaETR2a	ARE	AAACCA	1345	1391	Zea mays	cis-acting regulatory element essential for the anaerobic induction	Anaerobic induction
PaETR2a	ARE	AAACCA	1673	1719	Zea mays	cis-acting regulatory element essential for the anaerobic induction	Anaerobic induction
PaETR2b	ARE	AAACCA	754	800	Zea mays	cis-acting regulatory element essential for the anaerobic induction	Anaerobic induction
PaETR2b	ARE	AAACCA	872	918	Zea mays	cis-acting regulatory element essential for the anaerobic induction	Anaerobic induction
PaETR2b	ARE	AAACCA	976	1022	Zea mays	cis-acting regulatory element essential for the anaerobic induction	Anaerobic induction
PaETR2b	ARE	AAACCA	1049	1095	Zea mays	cis-acting regulatory element essential for the anaerobic induction	Anaerobic induction
PaETR2b	ARE	AAACCA	1578	1624	Zea mays	cis-acting regulatory element essential for the anaerobic induction	Anaerobic induction
PaETR2b	ARE	AAACCA	1603	1649	Zea mays	cis-acting regulatory element essential for the anaerobic induction	Anaerobic induction
PaETR2b	ARE	AAACCA	1620	1666	Zea mays	cis-acting regulatory element essential for the anaerobic induction	Anaerobic induction
PaETR2c	ARE	AAACCA	923	969	Zea mays	cis-acting regulatory element essential for the anaerobic induction	Anaerobic induction
PaHK2	ARE	AAACCA	1468	1514	Zea mays	cis-acting regulatory element essential for the anaerobic induction	Anaerobic induction
PaHK2	ARE	AAACCA	1701	1747	Zea mays	cis-acting regulatory element essential for the anaerobic induction	Anaerobic induction
PaHK3	ARE	AAACCA	80	126	Zea mays	cis-acting regulatory element essential for the anaerobic induction	Anaerobic induction
PaHK4	ARE	AAACCA	-11	35	Zea mays	cis-acting regulatory element essential for the anaerobic induction	Anaerobic induction
PaHK4	ARE	AAACCA	680	726	Zea mays	cis-acting regulatory element essential for the anaerobic induction	Anaerobic induction
PaHK4	ARE	AAACCA	1177	1223	Zea mays	cis-acting regulatory element essential for the anaerobic induction	Anaerobic induction
PaHP1	ARE	AAACCA	1439	1485	Zea mays	cis-acting regulatory element essential for the anaerobic induction	Anaerobic induction
PaHP1	ARE	AAACCA	1633	1679	Zea mays	cis-acting regulatory element essential for the anaerobic induction	Anaerobic induction
PaHP2	ARE	AAACCA	313	359	Zea mays	cis-acting regulatory element essential for the anaerobic induction	Anaerobic induction
PaHP3	ARE	AAACCA	1578	1624	Zea mays	cis-acting regulatory element essential for the anaerobic induction	Anaerobic induction
PaHP4	ARE	AAACCA	315	361	Zea mays	cis-acting regulatory element essential for the anaerobic induction	Anaerobic induction
PaHP4	ARE	AAACCA	1166	1212	Zea mays	cis-acting regulatory element essential for the anaerobic induction	Anaerobic induction
PaHP7	ARE	AAACCA	1444	1490	Zea mays	cis-acting regulatory element essential for the anaerobic induction	Anaerobic induction
PaPDKa	ARE	AAACCA	970	1016	Zea mays	cis-acting regulatory element essential for the anaerobic induction	Anaerobic induction
PaPDKa	ARE	AAACCA	975	1021	Zea mays	cis-acting regulatory element essential for the anaerobic induction	Anaerobic induction
PaPDKa	ARE	AAACCA	1003	1049	Zea mays	cis-acting regulatory element essential for the anaerobic induction	Anaerobic induction
PaPDKa	ARE	AAACCA	1233	1279	Zea mays	cis-acting regulatory element essential for the anaerobic induction	Anaerobic induction
PaPDKa	ARE	AAACCA	1327	1373	Zea mays	cis-acting regulatory element essential for the anaerobic induction	Anaerobic induction
PaPDKb	ARE	AAACCA	1690	1736	Zea mays	cis-acting regulatory element essential for the anaerobic induction	Anaerobic induction
PaPHP1	ARE	AAACCA	894	940	Zea mays	cis-acting regulatory element essential for the anaerobic induction	Anaerobic induction
PaPHP2	ARE	AAACCA	356	402	Zea mays	cis-acting regulatory element essential for the anaerobic induction	Anaerobic induction
PaPHP2	ARE	AAACCA	1373	1419	Zea mays	cis-acting regulatory element essential for the anaerobic induction	Anaerobic induction
PaPHYBa	ARE	AAACCA	336	382	Zea mays	cis-acting regulatory element essential for the anaerobic induction	Anaerobic induction
PaPHYBa	ARE	AAACCA	895	941	Zea mays	cis-acting regulatory element essential for the anaerobic induction	Anaerobic induction
PaPHYBa	ARE	AAACCA	1937	1983	Zea mays	cis-acting regulatory element essential for the anaerobic induction	Anaerobic induction
PaPHYBb	ARE	AAACCA	1175	1221	Zea mays	cis-acting regulatory element essential for the anaerobic induction	Anaerobic induction
PaPHYC	ARE	AAACCA	1381	1427	Zea mays	cis-acting regulatory element essential for the anaerobic induction	Anaerobic induction
PaPHYE	ARE	AAACCA	452	498	Zea mays	cis-acting regulatory element essential for the anaerobic induction	Anaerobic induction
PaPHYE	ARE	AAACCA	959	1005	Zea mays	cis-acting regulatory element essential for the anaerobic induction	Anaerobic induction
PaPHYE	ARE	AAACCA	994	1040	Zea mays	cis-acting regulatory element essential for the anaerobic induction	Anaerobic induction
PaPRR1	ARE	AAACCA	145	191	Zea mays	cis-acting regulatory element essential for the anaerobic induction	Anaerobic induction
PaPRR1	ARE	AAACCA	1480	1526	Zea mays	cis-acting regulatory element essential for the anaerobic induction	Anaerobic induction
PaPRR10	ARE	AAACCA	395	441	Zea mays	cis-acting regulatory element essential for the anaerobic induction	Anaerobic induction
PaPRR10	ARE	AAACCA	506	552	Zea mays	cis-acting regulatory element essential for the anaerobic induction	Anaerobic induction
PaPRR10	ARE	AAACCA	1863	1909	Zea mays	cis-acting regulatory element essential for the anaerobic induction	Anaerobic induction
PaPRR2	ARE	AAACCA	1836	1882	Zea mays	cis-acting regulatory element essential for the anaerobic induction	Anaerobic induction
PaPRR2	ARE	AAACCA	1864	1910	Zea mays	cis-acting regulatory element essential for the anaerobic induction	Anaerobic induction
PaPRR3	ARE	AAACCA	869	915	Zea mays	cis-acting regulatory element essential for the anaerobic induction	Anaerobic induction
PaPRR3	ARE	AAACCA	1014	1060	Zea mays	cis-acting regulatory element essential for the anaerobic induction	Anaerobic induction
PaPRR3	ARE	AAACCA	1025	1071	Zea mays	cis-acting regulatory element essential for the anaerobic induction	Anaerobic induction
PaPRR3	ARE	AAACCA	1795	1841	Zea mays	cis-acting regulatory element essential for the anaerobic induction	Anaerobic induction
PaPRR4	ARE	AAACCA	1099	1145	Zea mays	cis-acting regulatory element essential for the anaerobic induction	Anaerobic induction
PaPRR5	ARE	AAACCA	273	319	Zea mays	cis-acting regulatory element essential for the anaerobic induction	Anaerobic induction
PaPRR5	ARE	AAACCA	1770	1816	Zea mays	cis-acting regulatory element essential for the anaerobic induction	Anaerobic induction
PaPRR6	ARE	AAACCA	1189	1235	Zea mays	cis-acting regulatory element essential for the anaerobic induction	Anaerobic induction
PaPRR6	ARE	AAACCA	1516	1562	Zea mays	cis-acting regulatory element essential for the anaerobic induction	Anaerobic induction
PaPRR7	ARE	AAACCA	476	522	Zea mays	cis-acting regulatory element essential for the anaerobic induction	Anaerobic induction
PaPRR7	ARE	AAACCA	481	527	Zea mays	cis-acting regulatory element essential for the anaerobic induction	Anaerobic induction
PaPRR9	ARE	AAACCA	1139	1185	Zea mays	cis-acting regulatory element essential for the anaerobic induction	Anaerobic induction
PaPRR9	ARE	AAACCA	1282	1328	Zea mays	cis-acting regulatory element essential for the anaerobic induction	Anaerobic induction
PaPRR9	ARE	AAACCA	1722	1768	Zea mays	cis-acting regulatory element essential for the anaerobic induction	Anaerobic induction
PaPRR9	ARE	AAACCA	1803	1849	Zea mays	cis-acting regulatory element essential for the anaerobic induction	Anaerobic induction
PaRR1	ARE	AAACCA	147	193	Zea mays	cis-acting regulatory element essential for the anaerobic induction	Anaerobic induction
PaRR1	ARE	AAACCA	1177	1223	Zea mays	cis-acting regulatory element essential for the anaerobic induction	Anaerobic induction
PaRR1	ARE	AAACCA	1896	1942	Zea mays	cis-acting regulatory element essential for the anaerobic induction	Anaerobic induction
PaRR10	ARE	AAACCA	1393	1439	Zea mays	cis-acting regulatory element essential for the anaerobic induction	Anaerobic induction
PaRR11	ARE	AAACCA	97	143	Zea mays	cis-acting regulatory element essential for the anaerobic induction	Anaerobic induction
PaRR13	ARE	AAACCA	1543	1589	Zea mays	cis-acting regulatory element essential for the anaerobic induction	Anaerobic induction
PaRR13	ARE	AAACCA	1711	1757	Zea mays	cis-acting regulatory element essential for the anaerobic induction	Anaerobic induction
PaRR14	ARE	AAACCA	452	498	Zea mays	cis-acting regulatory element essential for the anaerobic induction	Anaerobic induction
PaRR15	ARE	AAACCA	444	490	Zea mays	cis-acting regulatory element essential for the anaerobic induction	Anaerobic induction
PaRR15	ARE	AAACCA	449	495	Zea mays	cis-acting regulatory element essential for the anaerobic induction	Anaerobic induction
PaRR15	ARE	AAACCA	1326	1372	Zea mays	cis-acting regulatory element essential for the anaerobic induction	Anaerobic induction
PaRR16	ARE	AAACCA	1230	1276	Zea mays	cis-acting regulatory element essential for the anaerobic induction	Anaerobic induction
PaRR17	ARE	AAACCA	623	669	Zea mays	cis-acting regulatory element essential for the anaerobic induction	Anaerobic induction
PaRR17	ARE	AAACCA	1619	1665	Zea mays	cis-acting regulatory element essential for the anaerobic induction	Anaerobic induction
PaRR18	ARE	AAACCA	1820	1866	Zea mays	cis-acting regulatory element essential for the anaerobic induction	Anaerobic induction
PaRR19	ARE	AAACCA	1108	1154	Zea mays	cis-acting regulatory element essential for the anaerobic induction	Anaerobic induction
PaRR20	ARE	AAACCA	614	660	Zea mays	cis-acting regulatory element essential for the anaerobic induction	Anaerobic induction
PaRR20	ARE	AAACCA	1562	1608	Zea mays	cis-acting regulatory element essential for the anaerobic induction	Anaerobic induction
PaRR20	ARE	AAACCA	1812	1858	Zea mays	cis-acting regulatory element essential for the anaerobic induction	Anaerobic induction
PaRR21	ARE	AAACCA	1968	2014	Zea mays	cis-acting regulatory element essential for the anaerobic induction	Anaerobic induction
PaRR22	ARE	AAACCA	1312	1358	Zea mays	cis-acting regulatory element essential for the anaerobic induction	Anaerobic induction
PaRR22	ARE	AAACCA	1367	1413	Zea mays	cis-acting regulatory element essential for the anaerobic induction	Anaerobic induction
PaRR23	ARE	AAACCA	1869	1915	Zea mays	cis-acting regulatory element essential for the anaerobic induction	Anaerobic induction
PaRR23	ARE	AAACCA	1970	2016	Zea mays	cis-acting regulatory element essential for the anaerobic induction	Anaerobic induction
PaRR24	ARE	AAACCA	333	379	Zea mays	cis-acting regulatory element essential for the anaerobic induction	Anaerobic induction
PaRR24	ARE	AAACCA	901	947	Zea mays	cis-acting regulatory element essential for the anaerobic induction	Anaerobic induction
PaRR24	ARE	AAACCA	1211	1257	Zea mays	cis-acting regulatory element essential for the anaerobic induction	Anaerobic induction
PaRR24	ARE	AAACCA	1722	1768	Zea mays	cis-acting regulatory element essential for the anaerobic induction	Anaerobic induction
PaRR25	ARE	AAACCA	384	430	Zea mays	cis-acting regulatory element essential for the anaerobic induction	Anaerobic induction
PaRR25	ARE	AAACCA	596	642	Zea mays	cis-acting regulatory element essential for the anaerobic induction	Anaerobic induction
PaRR25	ARE	AAACCA	1537	1583	Zea mays	cis-acting regulatory element essential for the anaerobic induction	Anaerobic induction
PaRR25	ARE	AAACCA	1564	1610	Zea mays	cis-acting regulatory element essential for the anaerobic induction	Anaerobic induction
PaRR25	ARE	AAACCA	1874	1920	Zea mays	cis-acting regulatory element essential for the anaerobic induction	Anaerobic induction
PaRR26	ARE	AAACCA	715	761	Zea mays	cis-acting regulatory element essential for the anaerobic induction	Anaerobic induction
PaRR27	ARE	AAACCA	228	274	Zea mays	cis-acting regulatory element essential for the anaerobic induction	Anaerobic induction
PaRR29	ARE	AAACCA	1090	1136	Zea mays	cis-acting regulatory element essential for the anaerobic induction	Anaerobic induction
PaRR3	ARE	AAACCA	197	243	Zea mays	cis-acting regulatory element essential for the anaerobic induction	Anaerobic induction
PaRR3	ARE	AAACCA	962	1008	Zea mays	cis-acting regulatory element essential for the anaerobic induction	Anaerobic induction
PaRR3	ARE	AAACCA	1799	1845	Zea mays	cis-acting regulatory element essential for the anaerobic induction	Anaerobic induction
PaRR30	ARE	AAACCA	1449	1495	Zea mays	cis-acting regulatory element essential for the anaerobic induction	Anaerobic induction
PaRR30	ARE	AAACCA	1713	1759	Zea mays	cis-acting regulatory element essential for the anaerobic induction	Anaerobic induction
PaRR5	ARE	AAACCA	512	558	Zea mays	cis-acting regulatory element essential for the anaerobic induction	Anaerobic induction
PaRR5	ARE	AAACCA	1093	1139	Zea mays	cis-acting regulatory element essential for the anaerobic induction	Anaerobic induction
PaRR5	ARE	AAACCA	1098	1144	Zea mays	cis-acting regulatory element essential for the anaerobic induction	Anaerobic induction
PaRR5	ARE	AAACCA	1108	1154	Zea mays	cis-acting regulatory element essential for the anaerobic induction	Anaerobic induction
PaRR6	ARE	AAACCA	797	843	Zea mays	cis-acting regulatory element essential for the anaerobic induction	Anaerobic induction
PaRR6	ARE	AAACCA	845	891	Zea mays	cis-acting regulatory element essential for the anaerobic induction	Anaerobic induction
PaRR6	ARE	AAACCA	851	897	Zea mays	cis-acting regulatory element essential for the anaerobic induction	Anaerobic induction
PaRR6	ARE	AAACCA	881	927	Zea mays	cis-acting regulatory element essential for the anaerobic induction	Anaerobic induction
PaRR6	ARE	AAACCA	886	932	Zea mays	cis-acting regulatory element essential for the anaerobic induction	Anaerobic induction
PaRR6	ARE	AAACCA	892	938	Zea mays	cis-acting regulatory element essential for the anaerobic induction	Anaerobic induction
PaRR6	ARE	AAACCA	1369	1415	Zea mays	cis-acting regulatory element essential for the anaerobic induction	Anaerobic induction
PaRR6	ARE	AAACCA	1455	1501	Zea mays	cis-acting regulatory element essential for the anaerobic induction	Anaerobic induction
PaRR6	ARE	AAACCA	1517	1563	Zea mays	cis-acting regulatory element essential for the anaerobic induction	Anaerobic induction
PaRR6	ARE	AAACCA	1523	1569	Zea mays	cis-acting regulatory element essential for the anaerobic induction	Anaerobic induction
PaRR6	ARE	AAACCA	1725	1771	Zea mays	cis-acting regulatory element essential for the anaerobic induction	Anaerobic induction
PaRR6	ARE	AAACCA	1894	1940	Zea mays	cis-acting regulatory element essential for the anaerobic induction	Anaerobic induction
PaRR7	ARE	AAACCA	1590	1636	Zea mays	cis-acting regulatory element essential for the anaerobic induction	Anaerobic induction
PaRR7	ARE	AAACCA	1609	1655	Zea mays	cis-acting regulatory element essential for the anaerobic induction	Anaerobic induction
PaRR8	ARE	AAACCA	893	939	Zea mays	cis-acting regulatory element essential for the anaerobic induction	Anaerobic induction
PaRR8	ARE	AAACCA	898	944	Zea mays	cis-acting regulatory element essential for the anaerobic induction	Anaerobic induction
PaRR8	ARE	AAACCA	939	985	Zea mays	cis-acting regulatory element essential for the anaerobic induction	Anaerobic induction
PaRR8	ARE	AAACCA	979	1025	Zea mays	cis-acting regulatory element essential for the anaerobic induction	Anaerobic induction
PaRR8	ARE	AAACCA	1925	1971	Zea mays	cis-acting regulatory element essential for the anaerobic induction	Anaerobic induction
PaRR9	ARE	AAACCA	993	1039	Zea mays	cis-acting regulatory element essential for the anaerobic induction	Anaerobic induction
PaCKI1c	DRE core	GCCGAC	1323	1369	Arabidopsis thaliana		Drought and high-salinity stress responsive
PaCKI1c	DRE core	GCCGAC	1736	1782	Arabidopsis thaliana		Drought and high-salinity stress responsive
PaETR1b	DRE core	GCCGAC	157	203	Arabidopsis thaliana		Drought and high-salinity stress responsive
PaPHYA	DRE core	GCCGAC	299	345	Arabidopsis thaliana		Drought and high-salinity stress responsive
PaPRR4	DRE core	GCCGAC	1942	1988	Arabidopsis thaliana		Drought and high-salinity stress responsive
PaPRR7	DRE core	GCCGAC	1935	1981	Arabidopsis thaliana		Drought and high-salinity stress responsive
PaRR11	DRE core	GCCGAC	1217	1263	Arabidopsis thaliana		Drought and high-salinity stress responsive
PaRR22	DRE core	GCCGAC	911	957	Arabidopsis thaliana		Drought and high-salinity stress responsive
PaCKI1a	STRE	AGGGG	838	883	Arabidopsis thaliana		Heat shock protein-related element
PaCKI1a	STRE	AGGGG	1522	1567	Arabidopsis thaliana		Heat shock protein-related element
PaCKI1b	STRE	AGGGG	750	795	Arabidopsis thaliana		Heat shock protein-related element
PaCKI1c	STRE	AGGGG	8	53	Arabidopsis thaliana		Heat shock protein-related element
PaCKI1c	STRE	AGGGG	202	247	Arabidopsis thaliana		Heat shock protein-related element
PaCKI1c	STRE	AGGGG	1002	1047	Arabidopsis thaliana		Heat shock protein-related element
PaCKI1c	STRE	AGGGG	1013	1058	Arabidopsis thaliana		Heat shock protein-related element
PaCKI1c	STRE	AGGGG	1928	1973	Arabidopsis thaliana		Heat shock protein-related element
PaCKI2	STRE	AGGGG	21	66	Arabidopsis thaliana		Heat shock protein-related element
PaCKI2	STRE	AGGGG	212	257	Arabidopsis thaliana		Heat shock protein-related element
PaCKI2	STRE	AGGGG	671	716	Arabidopsis thaliana		Heat shock protein-related element
PaCSK	STRE	AGGGG	1768	1813	Arabidopsis thaliana		Heat shock protein-related element
PaEIN4a	STRE	AGGGG	1311	1356	Arabidopsis thaliana		Heat shock protein-related element
PaEIN4a	STRE	AGGGG	1665	1710	Arabidopsis thaliana		Heat shock protein-related element
PaEIN4a	STRE	AGGGG	1721	1766	Arabidopsis thaliana		Heat shock protein-related element
PaEIN4b	STRE	AGGGG	1590	1635	Arabidopsis thaliana		Heat shock protein-related element
PaEIN4b	STRE	AGGGG	1614	1659	Arabidopsis thaliana		Heat shock protein-related element
PaERS1	STRE	AGGGG	28	73	Arabidopsis thaliana		Heat shock protein-related element
PaERS1	STRE	AGGGG	106	151	Arabidopsis thaliana		Heat shock protein-related element
PaERS1	STRE	AGGGG	1635	1680	Arabidopsis thaliana		Heat shock protein-related element
PaETR1a	STRE	AGGGG	2	47	Arabidopsis thaliana		Heat shock protein-related element
PaETR1a	STRE	AGGGG	18	63	Arabidopsis thaliana		Heat shock protein-related element
PaETR1b	STRE	AGGGG	947	992	Arabidopsis thaliana		Heat shock protein-related element
PaETR2b	STRE	AGGGG	499	544	Arabidopsis thaliana		Heat shock protein-related element
PaETR2b	STRE	AGGGG	513	558	Arabidopsis thaliana		Heat shock protein-related element
PaETR2b	STRE	AGGGG	1632	1677	Arabidopsis thaliana		Heat shock protein-related element
PaETR2b	STRE	AGGGG	1850	1895	Arabidopsis thaliana		Heat shock protein-related element
PaETR2b	STRE	AGGGG	1865	1910	Arabidopsis thaliana		Heat shock protein-related element
PaETR2c	STRE	AGGGG	851	896	Arabidopsis thaliana		Heat shock protein-related element
PaETR2c	STRE	AGGGG	858	903	Arabidopsis thaliana		Heat shock protein-related element
PaHK2	STRE	AGGGG	78	123	Arabidopsis thaliana		Heat shock protein-related element
PaHK2	STRE	AGGGG	1692	1737	Arabidopsis thaliana		Heat shock protein-related element
PaHK2	STRE	AGGGG	1853	1898	Arabidopsis thaliana		Heat shock protein-related element
PaHK3	STRE	AGGGG	101	146	Arabidopsis thaliana		Heat shock protein-related element
PaHK3	STRE	AGGGG	1040	1085	Arabidopsis thaliana		Heat shock protein-related element
PaHK3	STRE	AGGGG	1423	1468	Arabidopsis thaliana		Heat shock protein-related element
PaHK3	STRE	AGGGG	1566	1611	Arabidopsis thaliana		Heat shock protein-related element
PaHK4	STRE	AGGGG	1656	1701	Arabidopsis thaliana		Heat shock protein-related element
PaHK4	STRE	AGGGG	1674	1719	Arabidopsis thaliana		Heat shock protein-related element
PaHP1	STRE	AGGGG	1586	1631	Arabidopsis thaliana		Heat shock protein-related element
PaHP1	STRE	AGGGG	1807	1852	Arabidopsis thaliana		Heat shock protein-related element
PaHP2	STRE	AGGGG	421	466	Arabidopsis thaliana		Heat shock protein-related element
PaHP3	STRE	AGGGG	559	604	Arabidopsis thaliana		Heat shock protein-related element
PaHP3	STRE	AGGGG	571	616	Arabidopsis thaliana		Heat shock protein-related element
PaHP3	STRE	AGGGG	1152	1197	Arabidopsis thaliana		Heat shock protein-related element
PaHP4	STRE	AGGGG	345	390	Arabidopsis thaliana		Heat shock protein-related element
PaHP4	STRE	AGGGG	1640	1685	Arabidopsis thaliana		Heat shock protein-related element
PaHP5	STRE	AGGGG	206	251	Arabidopsis thaliana		Heat shock protein-related element
PaHP5	STRE	AGGGG	480	525	Arabidopsis thaliana		Heat shock protein-related element
PaHP6	STRE	AGGGG	563	608	Arabidopsis thaliana		Heat shock protein-related element
PaHP6	STRE	AGGGG	858	903	Arabidopsis thaliana		Heat shock protein-related element
PaHP6	STRE	AGGGG	1315	1360	Arabidopsis thaliana		Heat shock protein-related element
PaHP7	STRE	AGGGG	427	472	Arabidopsis thaliana		Heat shock protein-related element
PaHP7	STRE	AGGGG	471	516	Arabidopsis thaliana		Heat shock protein-related element
PaHP7	STRE	AGGGG	575	620	Arabidopsis thaliana		Heat shock protein-related element
PaHP7	STRE	AGGGG	682	727	Arabidopsis thaliana		Heat shock protein-related element
PaHP7	STRE	AGGGG	718	763	Arabidopsis thaliana		Heat shock protein-related element
PaHP7	STRE	AGGGG	1485	1530	Arabidopsis thaliana		Heat shock protein-related element
PaHP7	STRE	AGGGG	1943	1988	Arabidopsis thaliana		Heat shock protein-related element
PaPDKa	STRE	AGGGG	874	919	Arabidopsis thaliana		Heat shock protein-related element
PaPDKa	STRE	AGGGG	1667	1712	Arabidopsis thaliana		Heat shock protein-related element
PaPDKa	STRE	AGGGG	1720	1765	Arabidopsis thaliana		Heat shock protein-related element
PaPDKb	STRE	AGGGG	751	796	Arabidopsis thaliana		Heat shock protein-related element
PaPDKb	STRE	AGGGG	1593	1638	Arabidopsis thaliana		Heat shock protein-related element
PaPHP1	STRE	AGGGG	41	86	Arabidopsis thaliana		Heat shock protein-related element
PaPHP1	STRE	AGGGG	621	666	Arabidopsis thaliana		Heat shock protein-related element
PaPHP2	STRE	AGGGG	503	548	Arabidopsis thaliana		Heat shock protein-related element
PaPHP2	STRE	AGGGG	898	943	Arabidopsis thaliana		Heat shock protein-related element
PaPHP2	STRE	AGGGG	1293	1338	Arabidopsis thaliana		Heat shock protein-related element
PaPHP3	STRE	AGGGG	521	566	Arabidopsis thaliana		Heat shock protein-related element
PaPHP3	STRE	AGGGG	807	852	Arabidopsis thaliana		Heat shock protein-related element
PaPHP3	STRE	AGGGG	1822	1867	Arabidopsis thaliana		Heat shock protein-related element
PaPHYA	STRE	AGGGG	186	231	Arabidopsis thaliana		Heat shock protein-related element
PaPHYA	STRE	AGGGG	209	254	Arabidopsis thaliana		Heat shock protein-related element
PaPHYBa	STRE	AGGGG	883	928	Arabidopsis thaliana		Heat shock protein-related element
PaPHYBa	STRE	AGGGG	890	935	Arabidopsis thaliana		Heat shock protein-related element
PaPHYBa	STRE	AGGGG	961	1006	Arabidopsis thaliana		Heat shock protein-related element
PaPHYE	STRE	AGGGG	1302	1347	Arabidopsis thaliana		Heat shock protein-related element
PaPRR1	STRE	AGGGG	698	743	Arabidopsis thaliana		Heat shock protein-related element
PaPRR1	STRE	AGGGG	910	955	Arabidopsis thaliana		Heat shock protein-related element
PaPRR1	STRE	AGGGG	916	961	Arabidopsis thaliana		Heat shock protein-related element
PaPRR1	STRE	AGGGG	933	978	Arabidopsis thaliana		Heat shock protein-related element
PaPRR10	STRE	AGGGG	763	808	Arabidopsis thaliana		Heat shock protein-related element
PaPRR3	STRE	AGGGG	518	563	Arabidopsis thaliana		Heat shock protein-related element
PaPRR3	STRE	AGGGG	586	631	Arabidopsis thaliana		Heat shock protein-related element
PaPRR3	STRE	AGGGG	623	668	Arabidopsis thaliana		Heat shock protein-related element
PaPRR3	STRE	AGGGG	736	781	Arabidopsis thaliana		Heat shock protein-related element
PaPRR3	STRE	AGGGG	1178	1223	Arabidopsis thaliana		Heat shock protein-related element
PaPRR3	STRE	AGGGG	1916	1961	Arabidopsis thaliana		Heat shock protein-related element
PaPRR4	STRE	AGGGG	578	623	Arabidopsis thaliana		Heat shock protein-related element
PaPRR4	STRE	AGGGG	848	893	Arabidopsis thaliana		Heat shock protein-related element
PaPRR5	STRE	AGGGG	1395	1440	Arabidopsis thaliana		Heat shock protein-related element
PaPRR5	STRE	AGGGG	1606	1651	Arabidopsis thaliana		Heat shock protein-related element
PaPRR5	STRE	AGGGG	1923	1968	Arabidopsis thaliana		Heat shock protein-related element
PaPRR7	STRE	AGGGG	2	47	Arabidopsis thaliana		Heat shock protein-related element
PaPRR7	STRE	AGGGG	37	82	Arabidopsis thaliana		Heat shock protein-related element
PaPRR9	STRE	AGGGG	713	758	Arabidopsis thaliana		Heat shock protein-related element
PaPRR9	STRE	AGGGG	803	848	Arabidopsis thaliana		Heat shock protein-related element
PaPRR9	STRE	AGGGG	1928	1973	Arabidopsis thaliana		Heat shock protein-related element
PaRR1	STRE	AGGGG	1564	1609	Arabidopsis thaliana		Heat shock protein-related element
PaRR10	STRE	AGGGG	709	754	Arabidopsis thaliana		Heat shock protein-related element
PaRR10	STRE	AGGGG	1783	1828	Arabidopsis thaliana		Heat shock protein-related element
PaRR11	STRE	AGGGG	284	329	Arabidopsis thaliana		Heat shock protein-related element
PaRR11	STRE	AGGGG	530	575	Arabidopsis thaliana		Heat shock protein-related element
PaRR12	STRE	AGGGG	18	63	Arabidopsis thaliana		Heat shock protein-related element
PaRR12	STRE	AGGGG	436	481	Arabidopsis thaliana		Heat shock protein-related element
PaRR12	STRE	AGGGG	1779	1824	Arabidopsis thaliana		Heat shock protein-related element
PaRR14	STRE	AGGGG	417	462	Arabidopsis thaliana		Heat shock protein-related element
PaRR14	STRE	AGGGG	1223	1268	Arabidopsis thaliana		Heat shock protein-related element
PaRR14	STRE	AGGGG	1800	1845	Arabidopsis thaliana		Heat shock protein-related element
PaRR15	STRE	AGGGG	857	902	Arabidopsis thaliana		Heat shock protein-related element
PaRR15	STRE	AGGGG	867	912	Arabidopsis thaliana		Heat shock protein-related element
PaRR16	STRE	AGGGG	604	649	Arabidopsis thaliana		Heat shock protein-related element
PaRR16	STRE	AGGGG	1769	1814	Arabidopsis thaliana		Heat shock protein-related element
PaRR17	STRE	AGGGG	951	996	Arabidopsis thaliana		Heat shock protein-related element
PaRR18	STRE	AGGGG	809	854	Arabidopsis thaliana		Heat shock protein-related element
PaRR19	STRE	AGGGG	-18	27	Arabidopsis thaliana		Heat shock protein-related element
PaRR19	STRE	AGGGG	235	280	Arabidopsis thaliana		Heat shock protein-related element
PaRR2	STRE	AGGGG	4	49	Arabidopsis thaliana		Heat shock protein-related element
PaRR2	STRE	AGGGG	1773	1818	Arabidopsis thaliana		Heat shock protein-related element
PaRR2	STRE	AGGGG	1795	1840	Arabidopsis thaliana		Heat shock protein-related element
PaRR2	STRE	AGGGG	1865	1910	Arabidopsis thaliana		Heat shock protein-related element
PaRR20	STRE	AGGGG	263	308	Arabidopsis thaliana		Heat shock protein-related element
PaRR20	STRE	AGGGG	842	887	Arabidopsis thaliana		Heat shock protein-related element
PaRR20	STRE	AGGGG	864	909	Arabidopsis thaliana		Heat shock protein-related element
PaRR22	STRE	AGGGG	37	82	Arabidopsis thaliana		Heat shock protein-related element
PaRR23	STRE	AGGGG	1464	1509	Arabidopsis thaliana		Heat shock protein-related element
PaRR24	STRE	AGGGG	1608	1653	Arabidopsis thaliana		Heat shock protein-related element
PaRR24	STRE	AGGGG	1615	1660	Arabidopsis thaliana		Heat shock protein-related element
PaRR24	STRE	AGGGG	1663	1708	Arabidopsis thaliana		Heat shock protein-related element
PaRR25	STRE	AGGGG	101	146	Arabidopsis thaliana		Heat shock protein-related element
PaRR25	STRE	AGGGG	1806	1851	Arabidopsis thaliana		Heat shock protein-related element
PaRR27	STRE	AGGGG	384	429	Arabidopsis thaliana		Heat shock protein-related element
PaRR27	STRE	AGGGG	529	574	Arabidopsis thaliana		Heat shock protein-related element
PaRR27	STRE	AGGGG	674	719	Arabidopsis thaliana		Heat shock protein-related element
PaRR27	STRE	AGGGG	739	784	Arabidopsis thaliana		Heat shock protein-related element
PaRR27	STRE	AGGGG	778	823	Arabidopsis thaliana		Heat shock protein-related element
PaRR27	STRE	AGGGG	954	999	Arabidopsis thaliana		Heat shock protein-related element
PaRR28	STRE	AGGGG	157	202	Arabidopsis thaliana		Heat shock protein-related element
PaRR3	STRE	AGGGG	723	768	Arabidopsis thaliana		Heat shock protein-related element
PaRR3	STRE	AGGGG	810	855	Arabidopsis thaliana		Heat shock protein-related element
PaRR5	STRE	AGGGG	334	379	Arabidopsis thaliana		Heat shock protein-related element
PaRR6	STRE	AGGGG	391	436	Arabidopsis thaliana		Heat shock protein-related element
PaRR6	STRE	AGGGG	1873	1918	Arabidopsis thaliana		Heat shock protein-related element
PaRR7	STRE	AGGGG	43	88	Arabidopsis thaliana		Heat shock protein-related element
PaRR7	STRE	AGGGG	1440	1485	Arabidopsis thaliana		Heat shock protein-related element
PaRR8	STRE	AGGGG	353	398	Arabidopsis thaliana		Heat shock protein-related element
PaCKI1a	Circadian	CAAAGATATC	1538	1587	Lycopersicon esculentum	cis-acting regulatory element involved in circadian control	circadian
PaETR1b	Circadian	CAAAGATATC	329	378	Lycopersicon esculentum	cis-acting regulatory element involved in circadian control	circadian
PaETR2a	Circadian	CAAAGATATC	1072	1121	Lycopersicon esculentum	cis-acting regulatory element involved in circadian control	circadian
PaHP1	Circadian	CAAAGATATC	1742	1791	Lycopersicon esculentum	cis-acting regulatory element involved in circadian control	circadian
PaHP4	Circadian	CAAAGATATC	7	56	Lycopersicon esculentum	cis-acting regulatory element involved in circadian control	circadian
PaHP4	Circadian	CAAAGATATC	758	807	Lycopersicon esculentum	cis-acting regulatory element involved in circadian control	circadian
PaHP4	Circadian	CAAAGATATC	1117	1166	Lycopersicon esculentum	cis-acting regulatory element involved in circadian control	circadian
PaHP6	Circadian	CAAAGATATC	191	240	Lycopersicon esculentum	cis-acting regulatory element involved in circadian control	circadian
PaPHP1	Circadian	CAAAGATATC	992	1041	Lycopersicon esculentum	cis-acting regulatory element involved in circadian control	circadian
PaPHP1	Circadian	CAAAGATATC	1449	1499	Lycopersicon esculentum	cis-acting regulatory element involved in circadian control	circadian
PaPHYBa	Circadian	CAAAGATATC	1229	1278	Lycopersicon esculentum	cis-acting regulatory element involved in circadian control	circadian
PaPRR7	Circadian	CAAAGATATC	468	517	Lycopersicon esculentum	cis-acting regulatory element involved in circadian control	circadian
PaPRR9	Circadian	CAAAGATATC	139	188	Lycopersicon esculentum	cis-acting regulatory element involved in circadian control	circadian
PaRR2	Circadian	CAAAGATATC	553	602	Lycopersicon esculentum	cis-acting regulatory element involved in circadian control	circadian
PaRR24	Circadian	CAAAGATATC	106	155	Lycopersicon esculentum	cis-acting regulatory element involved in circadian control	circadian
PaRR6	Circadian	CAAAGATATC	1199	1248	Lycopersicon esculentum	cis-acting regulatory element involved in circadian control	circadian
PaRR7	Circadian	CAAAGATATC	866	915	Lycopersicon esculentum	cis-acting regulatory element involved in circadian control	circadian
PaRR8	Circadian	CAAAGATATC	1028	1077	Lycopersicon esculentum	cis-acting regulatory element involved in circadian control	circadian

## Sheet: Sheet3
	Abscisic acid	Ethylene	MeJA	MeJA	Gibberellin	Gibberellin	Gibberellin	Salicylic acid	Salicylic acid	Auxin	Auxin	Auxin	Auxin	Stress-related
ID	ABRE	ERE	CGTCA-motif	TGACG-motif	GARE-motif	TATC-box	P-box	TCA-element	SARE	AuxRR-core	TGA-element	TGA-box	AuxRE	ARE	STRE	LTR	MBS	WUN-motif	TC-rich repeats	DRE core	Circadian
PaHK1	2	4	1	1	0	0	0	0	0	0	0	0	0	0	0	0	1	1	0	0	0
PaHK2	0	0	0	0	0	1	0	1	0	0	1	0	0	2	3	0	1	1	1	0	0
PaHK3	3	0	3	3	0	0	0	0	0	0	0	0	0	1	4	0	0	0	1	0	0
PaHK4	4	1	0	0	1	2	1	0	0	1	0	0	0	3	2	0	1	1	1	0	0
PaCKI1a	1	1	0	0	0	0	0	0	0	0	0	0	0	0	2	0	0	0	0	0	1
PaCKI1b	1	1	0	0	1	2	1	1	0	0	0	0	0	3	1	0	4	0	0	0	0
PaCKI1c	0	0	1	1	0	0	0	2	1	0	0	0	0	2	5	3	0	1	0	2	0
PaCKI2	1	0	1	1	0	0	1	1	0	0	0	0	0	0	3	0	2	0	0	0	0
PaETR1a	4	0	0	0	0	0	1	2	0	0	0	0	0	2	2	0	1	2	0	0	0
PaETR1b	0	1	2	2	0	0	0	0	0	1	0	1	0	1	1	0	0	1	0	1	1
PaERS1	1	1	0	0	0	0	0	0	0	0	1	0	0	0	3	2	1	1	1	0	0
PaETR2a	1	4	1	1	0	0	0	1	0	0	0	0	0	2	0	0	1	0	0	0	1
PaETR2b	1	0	0	0	0	0	2	0	0	0	1	0	0	7	5	1	0	1	1	0	0
PaETR2c	3	1	1	1	0	0	0	0	0	2	0	0	0	1	2	1	0	0	0	0	0
PaEIN4a	1	4	4	4	0	0	2	0	0	0	0	0	0	2	3	0	0	3	1	0	0
PaEIN4b	3	1	2	2	0	0	1	0	0	0	0	0	0	5	2	1	1	1	0	0	0
PaPHYA	3	1	1	1	0	0	1	1	0	0	1	0	0	0	2	0	5	0	0	1	0
PaPHYBa	5	3	3	3	0	0	0	1	0	0	0	0	0	3	3	0	2	2	0	0	1
PaPHYBb	4	4	1	1	1	0	1	2	0	0	0	0	0	1	0	0	1	0	1	0	0
PaPHYC	2	3	0	0	0	0	0	4	0	0	0	0	0	1	0	1	1	0	0	0	0
PaPHYE	1	1	1	1	1	1	1	0	0	1	0	0	1	3	1	0	0	1	2	0	0
PaPDKa	2	6	0	0	0	0	0	0	0	0	0	0	0	5	3	7	1	1	0	0	0
PaPDKb	3	2	0	0	0	0	0	0	0	0	1	0	0	1	2	0	1	1	0	0	0
PaCSK	1	1	4	4	1	0	0	0	0	1	0	0	0	0	1	1	1	1	1	0	0
	47	40	26	26	5	6	12	16	1	6	5	1	1	45	50	17	25	19	10	4	4
PaHP1	2	2	1	1	0	0	1	0	0	0	1	0	0	2	2	0	2	0	0	0	1
PaHP2	1	0	0	0	0	0	0	0	0	0	1	0	0	1	1	1	0	0	0	0	0
PaHP3	1	0	1	1	4	0	0	0	0	0	0	0	0	1	3	0	1	0	0	0	0
PaHP4	2	0	1	1	0	2	1	0	0	0	2	0	0	2	2	1	0	0	1	0	3
PaHP5	4	0	1	1	0	2	1	0	0	0	1	0	0	0	2	0	1	0	0	0	0
PaHP6	1	0	0	0	0	0	1	1	0	0	0	0	0	0	3	1	1	2	0	0	1
PaHP7	1	0	4	4	0	0	0	0	0	1	0	0	1	1	7	0	3	1	1	0	0
PaPHP1	3	2	1	1	0	1	1	1	0	0	1	0	0	1	2	0	1	1	1	0	2
PaPHP2	1	0	0	0	0	0	0	0	0	0	0	0	0	2	3	1	0	1	2	0	0
PaPHP3	0	0	0	0	0	0	0	1	0	0	1	0	0	0	3	1	0	0	3	0	0
	16	4	9	9	4	5	5	3	0	1	7	0	1	10	28	5	9	5	8	0	7
PaRR1	4	1	1	1	0	1	0	0	0	0	0	0	0	3	1	0	0	0	0	0	0
PaRR2	4	1	2	2	0	0	0	1	0	0	1	0	0	0	4	0	1	0	0	0	1
PaRR3	2	0	0	0	0	0	0	0	0	0	0	0	0	3	2	1	0	0	0	0	0
PaRR4	5	0	2	2	0	2	0	0	0	0	0	1	0	0	0	6	0	1	1	0	0
PaRR5	1	3	1	1	0	1	0	2	0	0	1	0	0	4	1	0	0	0	2	0	0
PaRR6	0	1	0	0	0	0	0	0	0	0	1	0	0	12	2	3	0	3	1	0	1
PaRR7	0	1	1	1	0	0	0	0	0	1	0	0	0	2	2	3	1	1	0	0	1
PaRR8	1	5	0	0	0	0	0	0	0	0	2	0	0	5	1	1	0	0	0	0	1
PaRR9	4	1	1	1	0	0	2	0	0	0	0	0	0	1	0	0	0	1	2	0	0
PaRR10	0	0	2	2	0	1	0	1	0	1	0	1	0	1	2	0	0	1	0	0	0
PaRR11	1	0	0	0	0	0	0	0	0	1	1	0	0	1	2	0	0	0	0	1	0
PaRR12	1	2	0	0	3	0	0	1	0	1	1	0	0	0	3	0	0	1	0	0	0
PaRR13	0	1	1	1	0	0	0	1	0	0	1	0	0	2	0	0	0	2	0	0	0
PaRR14	1	1	1	1	0	0	0	1	0	0	1	0	0	1	3	1	3	5	1	0	0
PaRR15	2	1	2	2	0	0	2	0	0	0	2	0	0	3	2	0	0	0	1	0	0
PaRR16	2	1	1	1	1	0	0	1	0	0	0	0	0	1	2	1	0	2	0	0	0
PaRR17	4	1	0	0	0	1	0	1	0	0	0	0	0	2	1	0	0	0	1	0	0
PaRR18	1	0	0	0	0	0	0	0	0	0	1	0	0	1	1	0	0	4	2	0	0
PaRR19	5	0	1	1	0	0	1	1	0	0	1	0	0	1	2	0	0	0	1	0	0
PaRR20	0	0	0	0	0	0	1	0	0	0	1	0	0	3	3	0	1	4	2	0	0
PaRR21	3	1	1	1	0	0	0	1	0	0	0	0	0	1	0	0	2	1	0	0	0
PaRR22	1	4	1	1	0	0	0	0	0	0	1	0	0	2	1	0	1	0	1	1	0
PaRR23	3	0	1	1	2	0	0	0	0	0	2	0	0	2	1	0	0	1	0	0	0
PaRR24	1	1	0	0	0	0	1	0	0	0	0	0	0	4	3	0	1	2	1	0	1
PaRR25	0	0	0	0	0	0	0	0	0	0	0	0	0	5	2	0	1	0	0	0	0
PaRR26	5	0	3	3	0	0	0	1	0	0	0	0	0	1	0	0	1	1	1	0	0
PaRR27	1	1	0	0	0	0	0	0	0	0	1	0	0	1	6	1	2	0	0	0	0
PaRR28	3	1	1	1	1	0	0	1	0	0	1	0	0	0	1	1	1	0	0	0	0
PaRR29	2	2	1	1	0	0	0	0	0	0	2	0	0	1	0	0	0	0	0	0	0
PaRR30	2	1	0	0	0	0	1	0	0	0	1	0	0	2	0	0	1	0	0	0	0
PaPRR1	3	0	1	1	3	0	0	0	0	0	0	0	0	2	4	0	0	1	0	0	0
PaPRR2	0	3	0	0	0	0	0	0	0	0	0	0	0	2	0	0	2	1	1	0	0
PaPRR3	5	0	1	1	0	1	0	0	0	0	0	0	0	4	6	1	2	0	2	0	0
PaPRR4	8	1	3	3	0	1	0	1	0	0	0	0	0	1	2	1	0	2	1	1	0
PaPRR5	1	3	0	0	0	0	1	0	0	0	0	0	0	2	3	0	1	0	0	0	0
PaPRR6	7	2	4	4	0	0	0	0	0	0	0	1	0	2	0	0	0	2	1	0	0
PaPRR7	1	2	2	2	0	0	1	0	0	0	0	0	0	2	2	0	0	0	0	1	1
PaPRR8	4	1	4	4	0	0	0	0	0	0	1	0	0	0	0	0	1	0	1	0	0
PaPRR9	6	0	2	2	0	0	0	1	0	0	0	0	0	4	3	1	1	2	0	0	1
PaPRR10	5	0	2	2	0	0	0	0	0	1	0	1	0	3	1	2	2	4	0	0	0
	99	43	43	43	10	8	10	15	0	5	23	4	0	87	69	23	25	42	23	4	7
