# Supplementary material for: Genome-wide identification and functional characterization of the two-component system gene family in petunia reveals roles in hormone signaling and stress response
Source: Front Plant Sci. 2025 Dec 15;16:1721349. doi: 10.3389/fpls.2025.1721349 (PMC12745483; doi:10.3389/fpls.2025.1721349)
Supplement: Supplementary Figure 1 — Domain structures of PaHK(L)s. [file DataSheet1.zip › Supplementary Materials/Table S5.xlsx]

## Sheet: Title
Table S5. Protein sequences of petunia HK(L)s, HPs, and RRs.

## Sheet: PaHK Proteins
>PaHK2
MSFTALSGFALKLSRHFLKICRWILLKMSLNCKLLGMNGSVSLSFRMKKARESLQGPNCGWRWQRKHLFLWLFFFGIGFVWLVVSLNGVVYSWKQEGSEPNEDKSYFLLERFNVSKEQVQTLATLFFEKDQISSLKCSKGPGQEMPLSTTITCLLEVLGSKKLKYEQPHEIVVENFEANGQCPVPEEGAFRNPDISLDDKSLPFVLHRLSSLMSTEPHFSEKEGSQIRELGSCAPDLCDSIAFCFTKLWWSVLLVLVVSWKILRLCTKCGEHQQSSFVQQQPLSQHLHPLQQLQQQQARTSSQTGGKWRKKALVIFVLGGVMIAIWLYWYLYEDIALRRKETLASMCEERARMLQDQFNVSMNHVHALAILVSTFHHGKEPSAIDQKTFEEYTERTSFE…
>PaHK3
MSLFHLIGFGLKLGNLLLTLCCWFVSVISMNWFNNGQIMTTKTLLGDGEQIVMKFWEGIAELSAKIYHCYPQYVGTRKVAKKWWRKLLIAWVLFWIVASFSVFWYMSTQAFEKRKETLTSMCDERARMLQDQFNVSMNHVQAMSILISTFHHSRNPSAIDQCTFASYTERTAFERPLTSGVAYAVRVLHSERKEFEKQQGWSIKRMDILEQAPVHKDDEYATDSLEPSPVQEEYAPVIFAQDTIAHVISVDMLSGKEDRENVLRARESGKGVLTAPFRLLKTNRLGVIKTFAVYKTDLPSNATPNERIQATDGYLGGVLDIESLVEKLLQQLASKQTILVNVYDTTNISHPISMYGSNVASDGMEHVSALNFGDPFRRHEMRCRFKQTPPWPWLAITTA…
>PaHK4
MGEKMQSHHMVAVKVNEQFNSKRKHRFVPSQYLLPKMFALWIIFCTFVSIGVYFYMDANQKEKRKEGLVSMCDQRARMLQDQFSVSVNHVHALAILVSTFHYEKNPSALDQKTFAEYTARTAFERPLLSGVAYAERVLNSEREEFEREHGWTIRTMEREPSPIRDEYSPVIFSQETVSYIESLDMMSGEEDRENILRARASGKAVLTNPFRLLGSHHLGVVLTFPVYKSKLLPNPTEQERVEATAGYLGGAFDVESLVESLLGQLAANHPIIVNVYDVTNSSDSLIMYGHQNPKGDASLKHVSKLDFGDPFRKHEMICRYLHDAPISRGAVTTAIFIFTIFVLIGYTGYKSASHINKVEDDFHKMQELKVQAEAADVAKSQFLATVSHEIRTPMNGILG…
>PaHK1
MTHNKAYGTSTTTPTISSESSSPPITPKESLPERVICKMLGFADLSKIRNQSPSHATTFHKHVEDEELQFDSSICQSSYRGVFVVRLAIMVMLAILIGMLTLLTWHFTRVYTTRSLDTLAFGLRHELLQRPLLRMWNILNSTVEITTAQVKLAEYVIRKYSKPVDQAQQVEQLYEAMKDVTWALFASRRALNSLTINYRNGFVQAFHRDHRSNNTFYIYSDLANYSISGTYDVNLLSSRQGWNDQTIRNNISAVWYREPLDPFTGERSGKRSIIPPDELINIAGISQVPDGAASWHVAVSKSTDSPLLSAALPVWDPANKSIVAVVGVTTALYSVGQLMKEIVEFHSGHIYLTSQEGWLLATSTNTPLLMNSTKGPKLMMAIDSQDPVIRSGAECLQKE…
>PaCKI1a
MADVAAKERKILVAVDESEESTYALSWCLENIIAGNSNDALILLYAIPPRAVYSTLDGTGYLFSSDILATMERYSNEVAQCVMEKAKRACKDLNGVKVETIVEHGDARDVICQVAEKLHVDMLVMGSHGYGVIKSMQRMKLWSCNILRLVFFIILLGLAIYVFMKLSVMRNHSDHHVSTLSERLRNKTFSQIEHTANMFLPLNYSASSLARGLSSALNGTQLPFTTVQTKVAPLLFLAFQTIPFVSQVSYVGQDELMFTFYTEEGHDEDQTFALFSNSSSSSIWYSQPVNRDTGMLYGQPEAADAKTVGITTLGWSKESLKGTMGYASQSSIGIGLNKAKRELFFNTATMDARGKISVGFPVQYVDDRFSALNFYGADFHLASNDGQVIVETKIPHTRI…
>PaCKI1b
MKLSSFKVPMPVCFCLVLSFIMLLVPAVLIPLWVNKVKRTEDEIKVYMSAYVQDGVQSHFHENVKFGFMLIILMMVALGISIVTFVGLTIRAARREMYLCATLIKQMEATQQAERKSMNKSTAFALANHDVRASLAGISGLIEMCRAHASPKSELAKNLNHMESCTNDLLGILNSILDQSKIEEGKKQLEEEEFNMEGLLEDVVNCYYPFGATKNVDVLLDPCDGSVPRFSRVKGDRRELRRILSNLLHNAVKFTSEGHIALRVWVRKPDQSSNVSPSTSKSSIGCMPCLTLRIDEASAELQALNRVKEDPNCVEFIFEVDDTGKGIPKEKQKSVFENYVQVNETSSSQGQAGTGLGLGIIQSLVRLMGGEISIIDKEIGEKGTCFRFNIFLIACDQPQ…
>PaCKI1c
MSAYVQDSVQSHFHENVKFGFMLIILMMVALAISIVTFAGLTIRAARREMHLCATLIKQMEETQLAERKSTIKSTTFALENHDVRASLAGISGLIEMCRAHASPESELTKNLNHMESCTNDLLGILNSILDQSKIEEGKKQLEEEEFNMEGLLEDVVNCYYPFWSNEECRCVTRSIFSGVKGDRRELRRILSNLLHNAVKFTSEGHIALRVWVRKPDQSSNLSPSTSKSSVGCMPCLTLRIDEASAELQALNRVKEDPNCMEFIFEVDDTGKGIPKEKKKSVFENYVQVNETSSSQGQAGTGLGLGIIQSLVRLMGGEISIIDKEIGEKGTCFRFNIFLIACDQPQAQEHQALGIGYAREEDSEFMMNINIKVYVVKIHEQLSPTLKNVKRKLINFQPY…
>PaCKI2
MVCEMESDQVEDMDMEVEVLSSMWPEDINEAGKQFNIDRPGEDQDMLEEVTINDDSTIVDFQRLVELTNYSEKGSSQLAYLVKNWEYKQENAIRLLREEIDNLNKQQKESELKKLEIQKKYQFEEETYGGDKRPISILDEDMKRYIFKEAPRKRNDVKVQDKLEIDAEYDSIKYWKQKADNLQKLLNESIHREQILLEKLQESIENLERQTSPVEEFSQVLKRADNFLHFVLQNAPVVIGHQDKELRYRFIYNHFPSLREEDVIGKTDVEIFTGAGVKESQDFKREVLERGLPAKREITFETPLFGSKTFLIYVEPVFSKAGETIGVNYMGMEMTDQVRKRERMAKLREEIAVQKAKETELNKTIHITEETMRAKQMLATMSHEIRSPLSGVVSMTEIL…
>PaETR1a
MGSLLRMNRLLTSIVDSCNCIDPQLPADDLLMKYQYISDFFIALAYFSIPVELIYFVKKSAVFPYRWVLVQFGAFIVLCGATHLINLWTFSMHTRTVAVVMTTAKVLTALVSCITALMLVHIIPDLLSVKTRELFLKKKAAQLDREMGIIRTQEETGRHVRMLTHEIRSTLDRHTILKTTLVELGRTLALEECALWMPTRTGLELQLSYTLRHQNPVGLTVPIQLPVINQVFGTNRAVKISPNAPVARLRPTGKYMPGEVVAVRVPLLHLSNFQINDWPELSTKRYALMVLMLPSDSARQWHVHELELVEVVADQVAVALSHAAILEESMRARDLLMEQNVALDLARREAEMAVRARNDFLAVMNHEMRTPMHAIIALSSLLQETDLTPEQRLMVETIL…
>PaETR1b
MDCNCFDPQWPADELLMKYQYLSDFFIALAYFSIPVELVYFVQKSAVFPYRWVLVQFGAFIVLCGATHLINLWTSTAHTRTLAIVMTTAKVLTAVVSCATALMLVHIIPDLLSVKTRELFLKNKAAELDREMGLIRTQEETGRYVRMLTHEIRSTLDRHTILKTTLVELGRALGLEECALWMPTRTGLELQLSYTLRHQNPVGFTVPIQLPVINQVFSTNRAVKISPNSPVARLRPAGKYMPGEVVAVRVPLLHLSNFQINDWPELSTKRYALMVLMLPSDSARQWHAHELELVEVVADQVAVALSHAAILEESMRARDLLMEQNVALDLARREAEMAVRARNDFLAVMNHEMRTPMHAIIALSSLLQETELTPEQRLMVETILKSSNLLATLINDVLD…
>PaERS1
MMESCDCIEALLPHDDLLVKYQYLSDFFIAFAYFSIPLELVYFVHKSSCFPYRWVLMQFGAFIVLCGATHFISLWTFFMHSKTVAVVMTIAKMLTAVVSCITALMLVHIIPDLLSVKTRELFLKARAEELDKEMGLIIRQEETGRHVRMLTHEIRSTLDRHTILKTTLVELGRTLDLAECALWMPCQGGLNLQLSHNLNNLLPLGSTVPTNLPIVNEIFSTTQAIQIPHTNPLARMRTTAGRYIPPEVVAVRVPLLHLSNFHINDWPELSARSYAVMVLILPMNGLRKWRDHELELVQVVADQVAVALSHAAILEESMRAHDQLMEQNIALDVARQEAEMAVRARNDFLAVMNHEMRTPMHAVIALCSLLLETDLTPEQRVMIETILKSSNLLATLIND…
>PaETR2c
MLRTLASVLLISSFLVYLSAADDGFPRCNCEDDGFWSIESILECQRISDFFIAIAYFSIPIELVYFVSCSNFPFKWVLFQFIAFIVLCGMTHLLNFWTYYGQHTFQLMLSLTIFKVLTALVSFATAITLITLFPMLLKVKAREFMLTKKTWDLGREVGLIKKQKEAGLHVRMLTQEIRKSLDRHTILYTTLVELSKTLNLHNCAIWKPNENRTEMNLIHELKGRSFSSMYSLPIPTSDPDVKAIKGSDGVKLLDVDSPLAAASSGGSSQPGAVAAIRMPMLKVSNFKGGTPELVPECYAILVLVLPSEQGRSWSNQEIEIVRVVADQVAVALSHAAVLEESQHMRETLEEQNRALQQAKQDALKASQARNASQMVMSHGLRRPMHSILGLLSLLQDDKL…
>PaETR2a
MLRAVAYGSGLLMLFFLVIWVADSGLTECNCDGGGGGGDERYWSMERILMCQKISDFFIAVAYFSIPIEIIYFVSCSNFPFKLVLFQMGAFITLCGLTHFLNFLAYYSHPTFQLVIALLVSKLLTAVVSCMTVYTLATFIPLLLKVKVRELMLEKKASYLAREVGRIKKKKEAGMHVRMLTQEIRKSLDRHTILYTTLVELSKTLDLQNCAIWMPNEKKTEMKLTHELRGGNFSSMCDMTIPTSDPDVKEIKGSDDVKILDADSPLASASSGGSCDPEAVAAIRMPMLRLSNFKGGIPELVPKCYPILVLVLPAGKGRSWSNQEMEIVRVVADQVAVALSHAAVLEDSQHIRDTLIEQNRALQQAKQDALSASQAKDAFQSVMSHGLRRPMHSISGLLS…
>PaETR2b
MLKRVASGLLILWFLALLSVADGAFIECNCDDDESYWNIPRIIFCQRISDFLIAVAYFSIPIEIIYFVSCSSFPFKWVLFLFGAFIILCGLTHFLSFLTYFGSYFGQYTFHLVLALLVSKLLTAVVSTLTAITLLTLIPLLLKVKLREFMLKQKARDLGLEVGKIKKQKEAGMHVRMLTQEIRKSLDRHTILYTTLVELSKILNLQNCAIWMPNEIRTEMTLTHELNERNISSTRNTPIPTTDPDVKEIKGSNVVKILDVGSPLAAASSGGSCDPGTVAAIRMPMLKVSNFKGGTPDFVPQCYAILVLVLPYGKGRFWSNQEIEIVRTAADQVAVALSHAAVLEESQHMRDKLIEQNRALQQARENALKASQARNSFETVMGHRLRRPMHSISGLLSVL…
>PaEIN4a
MLPMLRWLFLGLLISLVIVSVSANDSDCCDEDGFWNVHTILECQKVSDFFIAVAYFSIPLELLYFISRSNLPFKWVLVQFIAFIVLCGLTHLLNGWTYTPHPSFQLIMSLTVAKILTALVSCATAITLLTLIPLLLKIKVRELFLAQNVLELDQEVGMMKKQTEASMHVRMLTQEIRKSLDKHTILYTTLVELSKTLKLQNCAVWMPNESRSQMNLTHELSPSSAAESRRSLPINDPDVLEITKNKGVGILRQDSVLAVSSSGGSGEPCAVAAIRMPLLRASDFKGGTPELVDTRYAILVLVLSSADGRVWSYNEMEIVEVVADQVAVALSHATVLEESQTMREKLEMRNRVLQQAKENAMKASQARTSFQKVMNNGMRRPMHSILGLLSIIQDEKASS…
>PaEIN4b
MLIMLRWLVLGLLISMVILTVTAADYELSNCNCDEEGIWSIHHILECQKVSDFLIAVAYFSIPLELLYFISCANIPFKWVLVQFIAFIVLCGLTHLLNGWTYDAHPSFQLIMSLTVAKILTALVSCATAITLLTLFPLLLKIKVRELFLAQNVLELDQEVGLMKKQKDVCMQVRMLTREIRKSLDKHTILYTTLVELSKTLNLQNCAVWMPNEDRSLMNLTHGLSPGSAVEYHRSLPIDDPDVLEITEDKGVRILRQDSVLAAASIGGPGEPCTVAAIRMPLLRASDFKGGTPELVDTRYGILVLVLPSANGNWSRDEMDLVEVVADQVAVALSHATVLEESQLMREKLAMRNRLLQQAKENAVNASQARNSFQKVMNNGMRRPMHSILGLLSILQDEN…
>PaPHYA
MSSSRPTQSSTTSARSKHSARIIAQTSIDAKLHADFEESGDSFDYSSSVRVTGLTGGEQRPKSDKVTTAYLHQIQKGKFIQPFGCLLALDEKTLKVIAFSENAPEMLTMVSHAVPSVGENPALGIGTDIRTIFTGPSGAALQKALGFGEVSLLNPVLVHCKTSGKPFYAIVHRVTGSLIIDFEPVKPYEVPMTAAGALQSYKLAAKAITRLQALPSGSMERLCDTMVQEVFELTGYDRVMTYKFHDDDHGEVVSEITKPGLEPYLGLHYPATDIPQAARFLFMKNKVRMICDCRAKHVKVVQDEKLTFDLTLCGSTLRAPHYCHLQYMENMNSIASLVMAVVVNDGDEDGESSDSTLSQKRKRLWGLVVCHNTTPRFVPFPLRYACEFLAQVFAIHVNK…
>PaPHYBb
MASGSRTKHTVSGQVQAQSSGTSNVNYKDSISKAIAQYTADARLHAVFEQSGESGKSFDYSQSVKTTTQSVPEQQITAYLTKIQRGGHIQPTGCMIAVDDSSFRVIAYSENACEMLGLTAQSVPSLERPEILAIGTDVRSLFTPSSSVLLEKAFGAREITLLNPIWIHSKNSGKPFYAILHRVDVGIVIDLEPARTEDPALSIAGAVQSQKLAVRAISQLQSLPGGDIKILCDTVVESVRELTGYDRVMVYKFHDDEHGEVVAESKRPDLEPYIGLHYPATDIPQASRFLFKQNRVRMIVDCHATPVRVVQDESLMQPLCLVGSTLRAPHGCHAQYMANMGSIASLTLSVIINGNDEEGVGGRNSMRLWGLVVGHHTSARCIPFPLRYACEFLMQAFGL…
>PaPHYBa
MASGSGASRRKNQPQISGTTSYNNNNNNNTNNTSPCTPRLSKAIAQYTTDARLHAAFEQSGNSFDYSQSVKNTTQFVPEHQITAYLTKIQRGGHIQPFGCTLAVDELNYRVIAYSENAHDMLGKMPQSVPSEFENVGIVSVGTDIRTLFTPSSYVLLEKAFGAREISLLNPIWICSRSSGRAFYAILHRVDVGIVIDLEPARTEDPALSIAGAVQSQKLAVRAISHLQSLPGGDIGILCDTVVKSVRQLTGYDRVMVYKFHEDEHGEVVAESKRDDLEPYFGLHYPATDIPQASRFLFKQNRVRMIVDCNATPVKVIQDESLMQPLCLVGSTLRAPHGCHPQYMKNMGNVASLTLAVIINGNDDEVFGGRSSTRLWGLVVGHHTSARCIPFPLRYACEF…
>PaPHYC
MSSKSTTSKTNCSRSSSARTRHGARVVAQTPLDAKLHVEFEESEQHFDYSNSVNLSNSTSNVPSSTVSAYLQKMQRGRLIQPFGCMIAIDEQNLAVLAYSENAPEMLDLTPHAVPNIEQQEALTFGTDVRTLFRSSGAAALEKAAGFGEVSLLNPVLLHCKSSGKPFYAVLHRIDVGLVLDLEPVNPADIPVTAAGALKSYKLAAKAIARLQSVLSGDISLLCDVLVREVSDLTGYDRVMVYKFHEDEHGEVIAECHKPELEPYLGLHYPATDIPQASRFLFMKNKVRMICDCLAPPIRVIQDPRLAQPLSLGGSTLRAPHGCHAQYMSNMGSIASMVMSVMISEEDDELDSVQQMGRKLWGLVVCHHSSPRFLSFPLRYACEFLVQVFSVQINKEVEV…
>PaPHYE
MDLQQITKSRTRKDSSSGASNMNFTMAQYNADAKLMAEFELSAVSGKSFDYSKSSSAAPPNSNSNANAQEISCYLSRIQRGGLVQPFGCMLAIQEPTFNVIGYSENCFHMLGVNKIVDSLIGVDARTLFTPSSGASLAKAMTTSYREISLLNPIWVHSRTTHKPFYAILHRIDVGIVIDLEPANSSDPALLLAGAVQSQKLAVRSISRLQSLPGGDIGVLCDTVVEDVQKLTGYDRVMVYKFHEDNHGEVVSEIRRSDLEPYLGLHYPATDIPQAARFLFKQNRVRMICDCNAQPVQIVQSEELMQPLCLVNSTLRSPHGCHTQYMANMGSISSLVMSVVINSSDSMKLWGLVVCHHSSPRYVPFPLRYACEFFMQAFGLQLYMELQLASRLAEKKTLQ…
>PaPDKb
MAAKKLSDILSKELAEEVQKWGCMKQTGVTLRHMMNFGSTASPLNLLISAQFLHKELPIRIARRAMELQHLPYGLSSKPAVLKVRDWYLDSFRDIRSYPDIKDKNDELGFTRMVKMIKVKHNNVVPMMALGVQQLKKDWPKFDYEDLREIHQFLDRFYMSRIGIRMLIGQHVALHDPNPPPNCVGYIDTKMSPLEVARTASEDARGICLREYGSAPDVNIYGDPDFTFPYVPTHLHMMVFELVKNSVRAVQERFMDSDKLAPPIRIIVADGLEDVSDEGGGIPRSGLPKIFTYLYSTARNPLDEHLTTTDVATSSTLAGYGYGIPISRLYARYFGGDLQIISMEGYGTDAYLHLSRLGDSQEPLS*
>PaPDKa
MAAKKLYESLSKELFEEVHKWGCMKQTGVSLKYMMEFGSKPTPRNMLISSQFLHKELPIRIARRAIELENLPYGLSFKPAVLKVRDWYLDSFRDLRSFPDIKDQNDELEFTQMINKIKVRHNNVVPMMALGVQQLKKDLDPKIDYKDLDEIHQFLDRFYMSRIGIRMLIGQHVALHDPNPAPDCVGYIHTKMSPLEVARSASEDARCICLREYGSAPDVSIYGDPKFTFPYVPTHLQLMVFELVKNSLRAVEERYMDSDKLAPPVRIIVADGLEDVTIKVSDEGGGIPRSGLPKIFTYLYSTAKNPVEYSDLETTDVATVSPLAGYGYGLPISRLYARYFGGDLQIISMEGYGTDAYLHLSRLGDSQESLP*
>PaCSK
MLVSTFPPQNPLSTPTPHYHPTPLFSPHPTFHKLHVSPSHNLTLTASSTSLHHVASTCSNSGDDSTAVESLLPSASAVATAIQNASTSPVEFVQKIEKDDGKNRGVVLPSSDFQRLCIEQLDLFRRIVHPDSLLSVYVRPAGSYVMDQLELRRITLHPHANSADLVILIGNFRIPAGLRAAEAALSRQEAELLPELGAVVFPMVKHPFIVGFLVAEFPRATLDKGGLTVKGWSAQEEIFSLPPSTDSKSLNIQTSRDNSFEMLKFTAEQRLNAINISRSLAMAYVMDQKAILLQQSSWQNNIRMSNLVEQIRGSLSSIRTLSKMLSAQIRKSEISYDIVQDILEQGDCLSDTLKGLQDAVHLTKANIMRYNEEPKSMPGRDSVRSQLSSSLSEKLESLS…

## Sheet: PaHP Proteins
>PaHP1
MEVGQLQRSFVEYMASLFREGFLDSQFSQLQQLQDESNPDFVVEVVSLFFEDSERLLNDLTMALNQPNVDFKQVDAHVHQLKGSSSSVGAQRVKNCCVAFRNVCEEQNSEGCLRCLQQIKQEYLLVKNKLQTLFELEQQIVAAGGAIPMVQ*
>PaHP2
MDNVIQLQRKLAEYTTSLYNEKYLDEQFIQLQQLQDESNPDFVVEVVTLFFEDSERLLNELNKVLNQPNVDFKKLDAHVHQLKGSSSSIGAQRVQRVCIFFRNYCEEQNVEGCLKCLQQVKNEYTLIKNKLETLFKLEKQFVDAGGSFPMM*
>PaHP3
MEIVVKLQKQFIEFMTSLYREGFLDDQFLQLQKLQDETNPDFVVEVVSLFFEDSEKLLNNLAMALQQQVVDFKQVDAHVHQFKGSSSSIGAHRVKNGCIAFRNFCEEKNLEGCMQCLQHVKHEYCLVKNKLETLFRLEQQILAAGGTVPVMS*
>PaHP4
MEIVGNLQKQFVEYITSLYREGLLDDQFLQLQQLQDESNPDFVFEVVSLFFEDSEKIINNLAAALQQQVVDFKQVDSHVHQFKGSSSSIGAQRVKNACMAFKNFCEGKNLDGFVQCLQHVKHEYFLVKNKLETLLRLEQQILAAGGTIPVLS*
>PaPHP1
MDKDTLNQQLFDQIQSLENEGMTDRHFRICYSLKEDNGPSFFKELIPSFLCDVRTIIRDMDEALESSVTNFDVLKQHCIKLKGSSGCIGACKLKKMCCDFGQAIDKKSKDECLRVLEDIKREYSNLQSKLESITQLEKEILSAESSQS*
>PaPHP2
MERNQKQFQAACMRRTLFDQGYLDEQFIHLEELQDDANPNFVEEVVKLFYTDSARFIRNIELALENGPYDFARLDNMMYQFKGSSSSIGARKVKRLCSQFQEYCNAKNIEGCKKTYQGVKQEYSTLKTKLEAYFQMAREASRNF*
>PaHP7
MQRQAAYMRRSLFDQEYLDEQFIQLEELQDDANPNFVEEVVNLFFTDSVRLIRNIELALANGPYDFDKLDNMMHQFKGSSSSIGAKRVKRECSHFQEYCNARNIEGCKRAFQGVKQEYATLKSKLDAYFQIVNEGS*
>PaHP5
MERYHHLRRQLANLRQSLFDQGYLDEQFVQLEELQDDANPNFAEEVVTLFYKDSARLIHSIDHTLEKHPLDFAKLDSYMHQFTGSSSSIGAKKVKTECTQFKEYCRAGNGEGCKRTFQQLKKEYAVLRKKLQAYFQLGRQVGPVEMANRPN*
>PaHP6
MANDFARYIGNLRQSFFDEELLDGQFVQLEDLETSNPGFVEDVLSEYFRDAAKFFSATVQELEGPHFNIPVIDRMLHQFKGSTTSVGAVQVTHQVNCMRGCLKQGILEECKIAFNRIKRENGILQVKLENYFKLKRQGPPAEIEDRPEYGYMDDSE*
>PaPHP3
MLGLGMERLRADMNRLLALLFHQGVLDEQYLQLQQLQDESSPNFVSEVVNIYFQESEKLLRNLRSLLMDREFSDYKKMGVHLNQFIGSSSSIGAKRVRNVCVAFRVASEQNNRLGCLRALELLEHEYCYLKNKLHELFQIEQQRLLAAAVRYPVQH*

## Sheet: PaRR Proteins
>PaRR1
MANEYCCTSDGAEELHVLAVDDSHVDRKVIERLLKLSCCKVTAVESGTMALQYLGLDGEKNSVGIEGLKVNLIMTDYSMPGMTGYELLKKIKGSSVLSKIPVVIMSSEKILARIDRCLEEGAEGFLQKPVKLDDVKRLKDFILRGESNNKEAEQLREGCSRKRKLQDCSLSLTQPLPSSPKFSSVQLLQQPLLKHPKIA*
>PaRR2
MDFYSSSSTMSRGMGETTADEPHVLAVDDNLVDRKLVERLLKKSSCKVTTAENGLRALEYLGLGADQEHSTNGNGSKVNMIITDYCMPGMTGYELLKKIKESSILKDVPVVIMSSENIPTRIDQCMEEGAQMFMLKPLKHSDVKRLRCQLINAEDRS*
>PaRR3
MEIFAPSPSSVSSITISKVIGEVAGDDEPHVLAVDDNLVDRKLVEILLKKSSCKVTTAEDGLRALEYLGLGADQDSSMNSLGSKVNMIITDYCMPGMTGYELLKKIKESSIMKDVPVVIVSSENIPTRINQCMEEGAQIFMLKPLKHSDVERLRFQIMQCRG*
>PaRR4
MQTRKMAFSSSSSSMVRDDEEKPHVLAVDDSLVDRKIIERLLTSSSYKVTTAENGQKALELLGLVEGQYSKSTRESTINLIITDYCMPGMTGYDLLKRVKGSSNLKEIPVVIVSSENVPTRIKKCLEEGAQEFMLKPLKQSDVKKLGCHMTKVTESCSGRLWIGR*
>PaRR5
MGMAAAESQFHVLAVDDSLIDRKLIERLLKTSSCQVTTVDSGSKALEFLGLQEHEQNKSNQPCVSLDNHQEAEINLIITDYCMPGMTGYDLLKKIKESSSLRNIPVVIMSSENVPSRINRCLEEGAEEFFLKPVRLSDVNKLRPHMMKSKCKTHQEEVAEKIVTVEKQESIEIAHVPSQIPQTQAQTESDAVQQQQKSQANSNKRKAMEENLSPDRTRPRYNGLTAI*
>PaRR6
MGMAAADLQFHVLAVDDSLIDRKLIERLFRISSCQVTTVDSGSKALEFLGVQQHDQNHPNQPCVSPRNQQEVEVNLIITDYCMPGMTGYDLLKKIKESSSLKNIPVVIMSSENVPSRISRCLEEGAEEFFLKPVRLSDVNKLKPHMMRTKCKSHKQEVAEKIVTEEKQESIEIAYVPSQEQQPQSQPQTESDTVQQQQQQQSQTNNNSNKRKVMEEKLSPDRTRPRYSSLTAV*
>PaRR7
MGMAAAEQQFHVLAVDDSLIDRKLIERLFRISSCQVTSVDSGSKALEFLGLQPHGDHHNHPFVSAPNHQEVEINLIITDYCMPGMTGYDLLKKIKESSSMSNIPVVIMSSENVPSRINRCLEEGAEEFFLKPVRLSDVNKLRPHMMKSKCKSSFQQLEKIATKENQESTKIGNVPSKPSQPETESDTEQMQQIQQSQNNTTNKRKSMEEGLSPERTKPRYNSLTAG*
>PaRR8
MATIDPQTQFHVLAVDDSIIDRKLIERLLKTSSYQVTVVDSGSKALEFLGLLSDENEGVDSDHPQEVGVNLIITDYSMPGMTGYDLLRKIKGSSALKDIPVIIMSSENVPSRINRCLEEGAEEFFLKPVQQSDVNRIKPHLMKEKIQQVTSTSPLKRKAMVECLSPGKTRKYDDFCGIFWQSICE*
>PaRR9
MARNGMFSRRRRAEKVEEFGEFSPVDEVHVLAVDDSLVDRIVIERLLKITSCKVTTVDSGMRALQFLGLDEEESSVRIDGLKVDLIITDYCMPGMTGYDLLKKIKGSSFREIPVVIMSSENVLTRIDRCLEEGAEDFLLKPVKLADVKRLKSFMFSEDRAKTEEKGMNKRKLPETLSDDSLTPTLSPSPSPSSSLSLSPSPSLDLSSTPSPPSTSSPSSPKASLSSLCTDSSIHSTDSSMPSSPTSPHSPTRRLKMSNQDL*
>PaRR10
MAQELHVLAVDDSLVDRKVIERLLKISCCKVTAVESGRRALQYLGLDEEKSSVGIDDLKVNLILTDYSMPGMTGYELLKRIKESSALSKIPVVVMSSEKILARIDRCLEEGAEEFLLKPVKLSDVKRLKDFILRGEGDNHETEVKNINEVCSKKRKFQEDASSPMPSSLAPAHDVVISSAESSAVMESQQPLAKKSKI*
>PaRR11
MMENSKNSGGFPAGLRVLVVDDDPTWLKILEKMLKKCSYEVTICGLAREALHLLRERKDGFDIVISDVNMPDMDGFKLLEHVGLEMDLPVIMMSVDGETSRVMKGVQHGACDYLLKPIRMKELRNIWQHVLRKKMQEVRDIGSLEMDQCDEVWMLNANEVLSGKKRKEFDNKNDEKATSDSRCIDSPCMKKARVVWTVDLHQKFVKAVNQIGFDKVGPKKILDLMGVPWLTRENVASHLQKYRLYLTRLQKEDEVKASFCGVKHPDVSSKETSSSLSLQNPVDVCTDVSSDKYGGVSGDKTIVQNGKSNIHESKVNGVVSMPVAEPSSVVGDNFDAQTAGSKINVNNCFGLVTDVKSAKVTTPYCFTGEAPQPQYKQDFKPHFESQNELSHQPLPELPH…
>PaRR12
MNLGSGVVNTMSVASSKGSWKSADGVKDQFPVGLRVLVVDDDPTCLRILEKMLRNCHYEVTKCNRAEVALSLLRENKNGFDIVISDVHMPDMDGFKLLEHIGLEMDLPVIMMSADDSRDVVMKGVTHGAYDYLIKPVRIEALKNIWQHVVRKKKHEWKDNSFEQSGSVEEGDRQQKPPEDVDYSSSANEGNWKNSKRRREEEEEEAEERDDTSSLKKPRVVWSVELHQQFVQAVHQLGIDKAVPKKILELMNVPGLTRENVASHLQKYRLYLKRLSGVSQHPSGLNNSFMGRPEAAFGTISSLNGLDLQAIAATGQIPAQSLATLQAAALGRSATKANISMPLVDQRNLFSFENSKLRFPEAQLNNSNKQIDLLHGIPTNMEPKQLANLHHPSQSFVGM…
>PaRR13
MNLVASSSVSWKSNDKVSDQFPAGLRVLVVDDDPTCLRILEKMLRNCHYEVTTCNRAEIALSLLRENKNGFDVVISDVHMPDMDGFKLLEHVGLEMDLPVIMMSADDGKDVVMKGVTHGACDYLIKPVRMEALKNIWQHVVRKKKHEWKDKDCDQSASIEDGDRQQKPPEDVDYSSSANDGNWKSSKKRKEEEDEADERDETSTLKKPRVVWSVELHQQFVQAVNQLGIDKAVPKKILELMNVPGLTRENVASHLQKYRLYLRRLQHPNGLNNSFMGHPDAAYGTMSSFNGLELQALAASGQLPAQSLATLQAAALGRSATKSAISMPLVDQRNLFSFENPKLRFSEGQQLNNSNKQINLLHGIPTTMEPKQLADLHQSSQSFVAMNMQGNSRVQQNSS…
>PaRR14
MDIQRVTANSSLEESTTSSDMGTKSICILVVLDDFTCDNIVTDMLHNQTYEVLHVGKIMDTLNGIWERKSNLNLVLTNIHRLNTNGVDILQIINNKLNLPTILMSPDDARYENQIQDCNVAAYVVNFSDTDEMNKLWQMALEKEQGRKAATNQEANDEKNALSMPQNVTKSSTENTSSDDNDAEISAHDRKGKRKAFTEKNEENGENRDIEKKRRVIWTPKMHQNFLRAIQQLGHEKAVPKKIVEIMNEPGLTREHVASHLQKYRMCLKRAQESLAATSIYDQILSNDAKDKYFQFQPCLSSPNFITSRGHSHSRQQPFQAHFQQATDGLGQNLRQPQMVSIHKLSSFQQQNSYLKFANWRQTNNSGIIGQQFTSLPRLAHASNFRVYGDKTKNMLFSI…
>PaRR15
MTSSSSTGDEFPAGLKVLVVDDDVVCLRILHQMLRRCNYQVTTCTQAAVALNLLRERRGSFDIVLSDVHMPDMDGFKLLELIGLEMDLPVIMMSSDGRTNVVMRGVQHGACDYLIKPIRDEELRNIWQHVVRKRSIKEHEYSGSLDDNDRHKRGSDDAECASSVIEGADGVKPQKKKRDAKEEDHTEIENDEPSTAKKPRVVWSVELHQQFVSAVNQLGAKNAGPKRILELMNVPGLTRDNVASHLQKFRLYLKRLEGVAQQQGGLPRIFCGPSEQNPKLGSLGRCDSQAQAASGQLSPETLTALHAELLGRSTSSLALPAVVEQPHLLQAPLQQVKCIPADQVMAYSQPLMKWPPSISNSKHLSQPIISAEDVHSGYGSWRTKNRCMVPGSNLTGLAA…
>PaRR16
MEYLMSPYYGMIDEVRVLLVDHDKEFVFKIVDLLESYKYKVTIVDLASTAMSMLSKDKERFDIMIINVHSPDLLSFQLLAQAVALDIVSIFVCDEHHTVLAKRALDIGAYLYLKIPLYEEFVKYMWQFVLRERLKKEKEREERTGEMNIVDDSAIIHNSIVGNEQVGVKIIPNNNEDDHDENDNRTEVENNNINVVSKGKYKVRRSKRGRKRTTTTEVEPDSQDTGSPRRKVCTEWTPELHAKFMKVVRQLGEGGCYPKEILELMNVPGLTRMQVASHLQKCRNNNWRVPEVRTARHSNGQGSSGGSQQRVFQRKFGSVPRLQTNFVQQQHQQLNQDQSPRIPLPSEFVFPPLNNTFTRGEISTEQHVYRLQLVHVEPYYVNIGNPVNNPLLSQINVGG…
>PaRR17
MENLMAPYYGMIDEVRVLVVDHDKEFVFETVDLLESYEYKVTTIDLASTAMSMISKGKGCFDIMIVNVHSPDLLSFQLLAQAVASNIVSIFVCDDYHSVLARRALDIGAYLYLKKPLHEEFVKYMWQFVLRERLKKENEREERTGEMNIVDNGVIIHNNVAGNEQVGVKIILNNNEDNHDESDDHTEVETNNNVVSKGKYKVRRSKRGRKRTITTEVEPDSQSTGSPRRKVCTEWTSELHDKFMEAVRLLGEGRCYPKEILELMNVPGLTRMQVASHLQKCRNDNWRVPEARKARHHNGKGSSSGSQKRVSQRKFGSMPRLQTNFVQQQPNQDQSERVPLPPALLFPPLNNNNIFARGESSTHPQVYRPQLVHVEPRYVDPLLSQINARGLQQHAGGPF…
>PaRR18
MENLMAPYYGFIDEVRVLLVDHDKEFVFETVDFLESYKYKVTTIDLASAAMSMLSKGKGRFDIMIMNVHSPDLQSFQLLAQAVALDIVSIFVCDEHHTVLVRKVLDIGAYLYLKKPLHEEFVKYMWQFVLRERLKKEKEREERTGEMNIIDDGAFIRNNIVRDEQVGLKIIPNNNEDDHDERDNRTEVGNNINVVSKGKYKVRRSKRGRKITTTEVEPDSQSTGGPRRKVCTEWTVELHAKFMKVVRQLGEGRCYPKEILEMMNVPGLTRMQVASHLQKCRNNNWRIPEARKVHHPNGRRFSVGSQQRVSQRKFGSMPRLQTNFVEQQHQQPNQDQSQRVPLPPEFVFPPPNNNNIFVRGESSTEQQVYRPQLVLVEPHYVNIGNSVSNPLLSHINAGG…
>PaRR19
MENLMAPYYGMTDEVRVLLVDHNKESVLETVDLLESYEYKVTIVNLASTALLMLSKGKGCFDIMIVNVHSPDVLSFQLLAQAVALDIVSIFVCDEHHTVLARRAFGIGAYLYLKKPLHEEFVKYLWQFVLRERLKKEKERGERTSEMNIVDDGAFIRNNIVHEEKVGVKIIPNNNEDDHDESDNHTEVENNKNIVSKRKYKVRRSKRGRKRTTTEIEPDSQRTGGPKRKVCTEWTMELHAKFMEVVHQLGEGRCYPKEILELMDVSGLTRMQVASHLQKCRNNNWRLPEARKARHRKGQGSSGGSQQRVSQRKFGSMPRLQTNFVQQHHQQPNEDQSQRVPLPPEFVCPPLNNNNTFARGETSTEQQVYRPQLVRVEPHYANIGNSVNNPFLSQINVGG…
>PaRR20
MAPYYGLIDEVRVLLVDHDEELVFEIVDLLESYEYKVTTIDLASTAISMLSKGKKRFDIMIVNVHSPNLMSFQLLAQAVALDIVSIFICDEHHTVLARRALDIGAYLYLKKPLHEEFVKYMWQFVLRERFKKEKEREERTDEMKIIDDGRNNIVCDEQVGVKIIPNNNENDHDESDNHTEVENNNINVASKEKYTVKRSKRGRKRTKITEVEPDSESIGGPRRKVCTRWTVELHAKFMEVMRQLGEGRCYPKEILELMNVPGLTRMQVASHLQKCRNNNWRVPEARKIHHSNGQGSSSGSQQRVFRKKFGSMPHLETNFGQQHHQQPNQDQSQRVPLPPEFVFPSPNNNNTFARGESSTEQQVYRPQLVLVEPHYVNIGNSVNNPFLSHINVGGLQQHA…
>PaRR21
MHSNPVLVKEKEIIQSPRGLKVLVIDDNAVCLKVLGFLLRKCGHTVTTTTNAEEALEMLRKNSENFDIVITDIVRDDIDGFKLLEAIGLEMDIPVIMTSASSETRTIVEAIKHGASSYFVKPVKLKDIEDIYQHVNSKIKEDHNPISGNDTNEGVKDSITLPLKRHKNSIFQENEETDTQSSGESCPRKKNRMQWTHEMHQKFLNAFYQLQVDSHDKVAPKKILEIMNEPGMTRTHVASHLQKYRNVLKKQNANVTPSSITGQKSGNNFTNQTPCFMPRDQYEILLHQNVCAMGNFVPIGSYSYSMPENLVSGPMLANNAISQFDINGLQYHHHCKRRKKDDELMHIPHDSSNFGAGQFCQDHVSRDLQPVISTYPYSRLPASLNKIGAPYRMFGDVSA…
>PaRR22
MDFDSFTCEKTAGIGVPAPFCGLRILLVDHDTTSLLNIATVLEEHSFKVTPIELATVALSILREQTDQFDLVMADVNMSNMDCLEFIKCTQLIKDIPIILMSSMMKRGTVEDAVEQGACFVFMKPISVNKLKNVWQHVYRHQKKASQKSENNANQIEVMDITSCANKSKDGKGKSIVISGETCQDQAKKDEPEGSKGVRSTELEVNTKGLEVSKTTGKQQKKRKKRMQWTPNLERKFKKAVSKLGEKARPKLVLEMMNVPHLTQRQVSSHLQKYRVHLQEAQNAQQALSSIVNQSELKLETPPTRPTINSYLNSQLKKLKIGETIPLDPISHSQDAVNEEHHQFRSLKETRTSLQTSHKGIQPLDIGSTRGNFSSVSQRLSIPLNSENSFHSRTNEFNH…
>PaRR23
MTVEEIRGNMGGESDNFDNFPVGMRVLAVDDDPICLKLLDGLLKKCQYQVTTTSQARTALKMLRENRDRFDLVISDVHMPDMDGFKLLELVGLEMDLPVIMLSANGDSRLVMKGIDHGACDYLLKPVRLEELKNIWQHVIRKKKVHSKKQNKSNEQDIAQQGSGESGKGPQLLDNADQNGKLNKKRKDEEYESDENGNDNEDPATQKKPRVVWSIELHRKFVAAVNQLGLERAVPKRILDLMNVEKLSRENVASHLQKYRLYLKRISSEATQQANMVAARDSAYMRMGSLDGLGGFRTMAGSGRFGQASLSSCASGGRFGRLNSPAGIGLRNLALSPQLQPNHGQNLSNSINALTKSSSNVLLAGQNASLFQGLPASLELDQLQQSNCATNMGQLNPLD…
>PaRR24
MTVEEIRVNRGGERGNNYDNFPIGMRVLAVDDDPICLKLLDGLLRKCQYQVTTTSQARMALKMLRENRDRFDLIISDVHMPDMDGFKLLELVGLEMDLPVIMLSANSDTKLVMKGISHGACDYLVKPVRLEELRNVWQHVIRRKKSDSKSQNKSNDQDKSYQGGGEGGQGQSLSSNADQNGKLNKKRKDEDDETDENGSDNEDPGAQKKARVVWSIELHRKFVAAVNQLGIEKAVPKRILDLMNVEGLTRENVASHLQKYRLYLKRISSVATQQANMVAAYGGRDSAYMRMGSLDGLGDFRTAVGSGRYAHATLSSYTSGAILGRLNSAAGVSLRNLAATPQLQPSHGQNLSNSISAFAKLNPNIPPASQNGSLFQGIPPSLELDQLQQSRGSTHIPLD…
>PaRR25
MEVETLVNKFCVADDESVERISILVVDDDVTCLSIVSMMLKKWKYQVVTVKHPMDALSTLRIKGRCIDLVIADVHMPDMSGLELQQVIAQEFELPVVLMSADDREGTILEGLKGGAAFFIVKPISLDDLRDLWQYTALQRNKKGKNVVLKEIDGSEKSSNCFQKSLYEFRESAPSISENGCQEVKQGKSKRRSAKEQGDADKDNNADSDTPVKKAKVVWTDSLHNKFLEAIREIGFDKAAPKKILDLMNVTGLTRENVSSHLQKYRIFLQKVSDASSIIQTADRSLARRAIQSNIASKGLSNFSQFHQEISGSKQKLINNSSNPNSVIDTYHGGLSFTQQARNHISLSGYGQPELVRGEDNLANTRVNIENLLYRANQLSIPMEANKNQIRSDDISTQL…
>PaRR26
MEGEMVVANMFHEIDREFMESINVLVVDDDIICLTIVAASLRKCRYSVVTVKHADDALYALRLEDRDFDLVISDVHMPDMNGFELLQVITDEFDLPVVLMSADDKESMMLKGLECGAVFFILKPISPEDLKDMWQYCILRKRNMLRKGKSVVVEEINDSLVKSSSPGHQKIPRDIVLSSSSIKEKGNNGDSKKEKSKKKSSRKHKKAAEKEDNITPSKKAKIVWTAPLHNKFLEAIKELGFDGAFPRKILEIMKVPGLTRENVASHLQKYRIFLQKVSDAGCEMQEVDTNLANSAIQLALQSKGRSNFSIFPQGSSGLQQYLLRKGISNTNSLAGTSKRGSSSSSKQKATPLITMSGYGQAKLITHKGESSKSTSGNANQTRSFVLEDVATQLLNAATS…
>PaRR27
MSSSGSASSSKSTQKVGKQLNVLIVDDEDMGLTIYTLLLQKCGVETLAVRNGLVAVKIHDLTEMRFDLILMSSVMPIMDGPQATRKLREMGITSMIVGMTTMYDDEAYRKDFMEAGLDDCYEKPLTMDIFRILIEKLSNKN*
>PaRR28
MSLCYDASSSKRKTNVENKNNLDVGKKLKALIVDDDRIVRMVHKMLLKKFDVETHEVENGQAAVLAHRSGASFDLILMDLDMPVMNGRQATLELRDMHVSSLIVGVTSTGEAEKQSFMDAGLDYYYQKPLTIDAVRHLVEKFKNDV*
>PaRR29
MSSCYDATYSKSKTNIQNKNALDAGKNIKALIVGDDFTVRMIHKALLKKFGMETHEAKDGQAAILAHRSGASFDLILMDLNIPVMKGCQAILKIRDMFASSLIVGVTFPREEDKQSFMDAGLDYYYDEPLTIDAIRHVVEKLKNNV*
>PaRR30
MSSCSDASSSKIKSNVENKNTLDVGKKLKALIVGDERIVRMVHKALLKKFGVETHEAENGQEAILAHRSGASFDLILMDLNMTVMRGRQLMQAILELRDMHVSSLIVGVTSIEKVEKQSFMDAGLDYFYHEPLTIDDVHHLVEKL*
>PaPRR1
MICTENELLDWKDFPKGLKVLLLDEDSNSAAEMRSRLEKMDYIVYSFCNENEALSAVLDKSESFHVAIVEVCAGNSDGVLRFLESAKDLPTIMTSNIHSLSTMMKCIALGAVEFLQKPLSDDKLKNIWQHVVRKAFNAGGKDVSESIKRVEESLVSLPQLQPVKSATDDKDPNETEPFTSVSENHNEQSPGCDKYPAPSTPQLKQGVRSVDDGDCQDHTTFSTEQDSGEHDGDTKSVETTYDNSLVENTVQTSPGKQGEITVKKENGSCPHQKMEADIPTSSQSNDPGSSISQSAEPSKASGPHSSSGTKTNKKKMKVDWTPELHKKFVQAVEQLGIDQAIPSRILELMKVEGLTRHNVASHLQKYRMHRRQILPKEVERRWPHPQPRDSVQRNYYPHK…
>PaPRR2
MVCTENELLGWKDFPKGLRVLLLLDKDNNSAFEMRSRLEKMDYIVYTYCDENEALSAVSSKSEVFHVAIVEVNADNSDGGLKFLESAKDLPTIMVSDIHSISTMMKCIALGAVEFLQKPLSDDKLSNIWQHVVHKAFNSGAKNVPESLKPVKESLLPMLELKQVKSEADDENLNGAETFTSVVDNQESQPCCDKYPAPSTPQLNQGVWSLDDGDLQDHTILSTEQDSGVHEGDTKSVDTACWNSVAETTVLADFPGHISEGISKEEHDSFADQKMEDRNATCSQSSDCPGNGSTHSGLHSSSGTRANKKKVKVDWTPELHKKFVKAVEQLGIDQAIPSRILELMNIEGLTRHNVASHLQKFRMQRRQILPKEDERRWPRTQPRDSAQRSYYPHKPLMAF…
>PaPRR3
MGKNEIVKSTGDGFIDRSKVRILLCDKDARSSHEVFTLLCKCSYQVTSVRSPRQVIDALNAEGPDIDIILSEVDLPMTKGYKMLKYIMRDKELQRIPVIMMSSQDEVSIVVKCLKFGAADYLVKPLRTNELLNLWTHMWRRRQMLGLAEKNILSYDFDMVVSEPSDPTNSTTLFSDDTDDRSRKSVNLEACPSTQLEDETTAATAAAPVETVVVVQSECQSDVRGTNDRKTGQTSLFTKKSKLKIGESSAFFTYVKSGVPKCNDLGTTYTHENMPQQLRIEEKTSAARENLEIESQMQVNEDVVEIPSQGDDYPSSNSLPDSYSMERSCTPPLSLELMQQRNSKMEEFSQVYMHPRNEAQRDAVNFHAQTAYSYFMSGAMNQVMMPSAQIYQKNLQDLQ…
>PaPRR4
MRGVRMDSNGPPTKGLVELNRHSIQDGQNGVRDGMTGEGQGLSEEDESRINEDVEGGNETQRDLVQVQAVLQTQQQQQPQGSLVRWDRFLPLRTLKVLLVENDDSTRHVVSALLRNCSYEVKAVGNALEAWRILEDLTNHVDLVLTEVVMPYLSGIGLLSKIMNHKTRKNVPVIMMSCNDSMGIVFKCLSKGAVDFLVKPIRKNELKNLWQHVWRKCHSSSGSGSESGIQTQKSTKSKSVQGSENNTDSNDEAENGSFDLDDRDGSDNGSGTQSSWSKRAIEVDSPQPMSPWNESADPPDSTCAQVIHSRPEALNATWVTATATRECRNEKDELGNARMGNDLNLGIANVPELEGMSGKVKDSLAASMKDKRLEVDPKDNEKMVRNLKLNKETQEDDLK…
>PaPRR5
MGEEVIMTSEEGNGGGQCLKKYLPKMVLRVLLVEADDCTRQIIAALLRKCSYRVAAVPDGLKAWEILKERHHNIDLVLTEVDLPSISGYALLTLIEEHDMCKHIPVIMMSSEDSIRTVLKCMVKGAADFLIKPVRKNELRNLWQHVWRRKIQSAGSRPQDEVLENQRCVANNYSSDNLVSIQGGNDKAGDAQGITDVICRDASDMCNEERDEECVQMVERSFMQESKPLANMTSSGMETSSGTGPCSSVAISSEEGTLFAEPEAMGTGLQQGHHSENTCTVDEVDCRLNELYSAPYTEAFDLIGKFENSLADNSYESRGKSILAPRLELSLRTFNPSCSNDDWSKEQNMISHSKASAFSKYENNKTLQPLYSGLTSNSAVLRGGSSASTWEYDASLTES…
>PaPRR6
MGEVVVSENDMEVIRTNDDMETNEKDKNKDSGAAAAASSSSIVRWERFLPKMVFRVLLVEADDSTRQIITALLRKCSYKVAAVSDGLKAWELLKGRPHNIDLILTEVDLPSISGYALLTLIMEHEICKNIPVIMMSSHDSVNTVYRCMLRGAADFLVKPVRKNELKNLWQHVWRRRAASGSSQGPLDESVAQQKVEATAENNACSNHSSGYKACVQRNRECIEKGSDAQSSCTKPELENEGDNTEDLRESSQPNRNESLPIDADLGKGELVHEATNRLKISENDAGGVAPIEDANTMTRGEDVSSDDNWGHVRTAGQTSDENPAPLTKEAIDLIGAFDNYLKSNFRSSGSNIRTNKADYSPLLDLSLTRSHPSGSVNQFTNEKQRLNHSDASAFTRYVN…
>PaPRR7
MRSPANKKNKNMESDASATSSVVRRERFLPKMAMRILLVEADDSTRHIIAALLRKCGYKVAAVSDGLKAWELLKGSPHNIDLILTEVDLPSISGYALLTLIMEHEICKHIPIIMMSSRDSVNTVYRCMLRGAADFLVKPIRKNELRNLWQHVWRRHALGGGAQGPLHECVVQQNACSSHSSGHKAGIQRSPECFEISSDAQSSCSKPDMDNEGDDIEDISRSTQSNWDTSLPNDEDLRKEELCHEATIRLTMSNEAGAPRMDASRRTNTEITSVRGCVRNSGLTSDDHHAPLIKQAIDLIGAFDCHLKCDYMSGPISTRNNEDYSPLLALSLTRSHPTGTVNQYTNEKLRPIQSGQSISPKTFNQKDFETDSDKQLSNHGSDNSFATRGPWTTPYNHVP…
>PaPRR8
MTIIGDKDKEMLDDGNKVIGDGISHVGLNVVKDNELDIDSINSDRIDARGATLLGEGGLKLQQQQSQGSAVCWEQFLHVTSIRVLLVENDDSTRHVVSALLRNCNYEVIEAANGLQAWKILGNLTNHIDLVLTEVVMPCMSGLGLLCKIMSHHTRKTVPVIMMSSHDSMGLVFKCLSKGAVDFLVKPIRKNELKNLWQHVWRRCHSSSGSGSESGTQSQKSVKSKSSEKSENKSSSNDGEDNGSDGMNVGDCSGDGSDTQNSWSKQAVEVKSSQAVSPWNQVNQCPDSTCAEVIRSNAETAANRNAHINAKRKCQEKEDNPDDYIAKGKPSLMGILRNHKSQPNTAVQVPVELVGVTHKTLMEVDSNRSNHKVDKDQANLDGICPSTEYHDVTAETSHP…
>PaPRR9
MTREGDGDKELPDEDRVTGNKLVREGKNVDSEFNGETVKDDVKGAVVGTLQAKGSQLQQQEQSQGAAICWERFLHVTSIKVLLVENDNSTRHIVTALLRNCNYEVIEAANGLQAWKILENLTNQVDLVLSEVVMPRLSGIGLLCKIMNHKTRKNIPVIMMSSHDSVGIVFKSLSKGAADFLVKPIRKNELKNLWQHVWRRCLSSSGSGSGSESGIRTQKSVKSKSSEQSDNNSGKNDGEDIQGNGALGDGSDDGSGTQSLSTKQAVEVDRSQAVCPCDQAPKRGDSTCADVIRSNTETSAYRNTHMHPSRYCQDEPDNTGKGKPTITGSLTDPEIEPENPTEVPFEHLGARHKSALEIGSNTSSLNIDKKTENPIGNCPPSEHNVVTAEMSHPQIDKAV…
>PaPRR10
MDNDESIIVSGNGSNRDHLMSNDLMDLSNVRVLLCDTDAESCAEILALLKKCCYQVTPVSSAVDVLDALNSQGPCIDIILAEASLLISNGAKIFNFIKLDLNLKHIPVIMMLDEDEVPLVLKGLVLGATDYLVKPLSSTELMKLWTHMKRRNSQFIYQ*
