# Supplementary material for: Genome-wide identification and functional characterization of the two-component system gene family in petunia reveals roles in hormone signaling and stress response
Source: Front Plant Sci. 2025 Dec 15;16:1721349. doi: 10.3389/fpls.2025.1721349 (PMC12745483; doi:10.3389/fpls.2025.1721349)
Supplement: Supplementary Figure 1 — Domain structures of PaHK(L)s. [file DataSheet1.zip › Supplementary Materials/Table S6.xlsx]

## Sheet: Sheet1
Table S6. Gene-specific primers used in qRT-PCR expression analysis of petunia TCS genes.
Primer name	Primer sequences
PaEF1α_F	CCTGGTCAAATTGGAAACGG
PaEF1α_R	CAGATCGCCTGTCAATCTTGG
PaHK2_F	GCAGCTTCGTTCAGCAGC
PaHK2_R	CTCCACTTTCCGCCCGTT
PaHK3_F	GCCGAGCTGGTGTCTCAG
PaHK3_R	ACCCATGGCACGTTGGAG
PaHK4_F	ATCTTCCCTCCGTGGCCT
PaHK4_R	TCGACGTCAGCCCCAAAC
PaHK1_F	TGGTACCGCGAACCCCTA
PaHK1_R	TGCCATGAAGCTGCACCA
PaCKI1a_F	CCAAACGGGCTTGCAAGG
PaCKI1a_R	GGCTTCCCATGACGAGCA
PaETR1a_F	TGGCTCGCGTGATGAGTG
PaETR1a_R	ACAACAAGTGGCCTGCCA
PaETR2b_F	GGTCGCCGTGGCTCTATC
PaETR2b_R	GCTTGCTGCAGAGCTCGA
PaEIN4a_F	TGATCAGGTGGCTGTGGC
PaEIN4a_R	ACGAAGTCCTTGCCTGGC
PaPHYBa_F	GTCGTTGCCTGGTGGTGA
PaPHYBa_R	CACGACCTCCCCATGCTC
PaPHYA_F	GTGGTGGCCAGCTTAGCA
PaPHYA_R	TGGCACTCCACCTCCTGT
PaPDKa_F	GTAGCGCACCCGATGTCA
PaPDKa_R	TCCACAGCACGCAAGGAG
PaCSK_F	CCCCCACCCTACCTTCCA
PaCSK_R	GGAATCGTCGCCGGAGTT
PaHP1_F	GGGTGCTTGAGATGCTTGC
PaHP1_R	GCTCCTCCAGCTGCTACA
PaPHP1_F	TGGATGCATTGGAGCCTGT
PaPHP1_R	ACCCGCAGACACTCATCC
PaHP7_F	AGCAGCTCAAGCATCGGT
PaHP7_R	TGCCCTCTTGCACCCTTC
PaHP5_F	CACCAGTTCACGGGCAGT
PaHP5_R	TCCATTTCCTGCTCGACAGT
PaRR12_F	CCTTCACAGTCCTTCGTGGGTA
PaRR12_R	CAATAATACCACTCTGCGCTAGGAC
PaRR13_F	TGATGTCTGCGGATGACGGTAA
PaRR13_R	TCTGGAGGTTTCTGTTGTCGGTC
PaRR23_F	TTCTGGACCGTGGTGGATGTA
PaRR23_R	CTGAACAGCACCGCCGAAAC
PaRR24_F	AGCAGAGTAGGGGCTCAACGC
PaRR24_R	ATCTCCAAATCCTCCCGCAGT
PaPRR5_F	CCGGAACTGGACCTTGCA
PaPRR5_R	GTCCCTGCTGCAGTCCAG
PaRR15_F	AGCACAGGCAGCATCTGG
PaRR15_R	GCTGCAGGGGTGCTTGTA
PaRR30_F	GGTCCACAAGGCGCTTCT
PaRR30_R	GCTGACGACCTCTCATCACT
PaPRR1_F	CCCTGCTCCTTCAACCCC
PaPRR1_R	TCCCCATCATGCTCCCCA
PaPRR3_F	AACAGCTTGCCGGACTCG
PaPRR3_R	GCATCACGCTGAGCCTCA
PaPRR8_F	CTCCCCTCTGCAAGTGCC
PaPRR8_R	GCTGGTCTTGGTGGTGCT
PaRR1_F	TGTCTGGAGGAAGGGGCA
PaRR1_R	TCCTTCCCTTAACTGCTCTGC
PaRR23_F	TGCGAATGGGCTCACTGG
PaRR23_R	ACCGAACCTGCCTCCTGA
PaRR27_F	CCAGCGGAAGTGCCTCTT
PaRR27_R	TCCATTCCTCACAGCCAAAGT
PaRR2_F	TGGTCTGAGGGCCTTGGA
PaRR2_R	CAGTCATCCCTGGCATGCA
PaRR6_F	ACAACAGCAGCAGCAGCA
PaRR6_R	GGCCTTGTTCTGTCTGGTGA
PaRR9_F	GCGAGGACCGGGCTAAAA
PaRR9_R	TCAAGTGATGGCGAGGGC
